# Supplementary material for: Granulocyte Colony Stimulating Factor (GCSF) Can Attenuate Neuropathic Pain by Suppressing Monocyte Chemoattractant Protein-1 (MCP-1) Expression, through Upregulating the Early MicroRNA-122 Expression in the Dorsal Root Ganglia
Source: Cells. 2020 Jul 11;9(7):1669. doi: 10.3390/cells9071669 (PMC7408430; doi:10.3390/cells9071669)
Supplement: Supplementary file 1 [file cells-09-01669-s001.zip]

Archive with 3 entries (3 files):
- Supplement 1.xls
- Supplement 2.xlsx
- Supplement 3.xlsx
