# Supplementary material for: Granulocyte Colony Stimulating Factor (GCSF) Can Attenuate Neuropathic Pain by Suppressing Monocyte Chemoattractant Protein-1 (MCP-1) Expression, through Upregulating the Early MicroRNA-122 Expression in the Dorsal Root Ganglia
Source: Cells. 2020 Jul 11;9(7):1669. doi: 10.3390/cells9071669 (PMC7408430; doi:10.3390/cells9071669)
Supplement: Supplementary file 1 [file cells-09-01669-s001.zip › Supplement 1.xls]

## Sheet: Rat miRNA
		Rat miRNA v1.5 Expression Assay Transcript List
Official Symbol	Accession	Target Sequence
rno-let-7a	MIMAT0000774	UGAGGUAGUAGGUUGUAUAGUU
rno-let-7b	MIMAT0000775	UGAGGUAGUAGGUUGUGUGGUU
rno-let-7c	MIMAT0000776	UGAGGUAGUAGGUUGUAUGGUU
rno-let-7d	MIMAT0000562	AGAGGUAGUAGGUUGCAUAGUU
rno-let-7e	MIMAT0000777	UGAGGUAGGAGGUUGUAUAGUU
rno-let-7f	MIMAT0000778	UGAGGUAGUAGAUUGUAUAGUU
rno-let-7i	MIMAT0000779	UGAGGUAGUAGUUUGUGCUGUU
rno-miR-1	MIMAT0003125	UGGAAUGUAAAGAAGUGUGUAU
rno-miR-7a	MIMAT0000606	UGGAAGACUAGUGAUUUUGUUGU
rno-miR-7b	MIMAT0000780	UGGAAGACUUGUGAUUUUGUUGU
rno-miR-9	MIMAT0000781	UCUUUGGUUAUCUAGCUGUAUGA
rno-miR-10a-3p	MIMAT0004709	CAAAUUCGUAUCUAGGGGAAUA
rno-miR-10a-5p	MIMAT0000782	UACCCUGUAGAUCCGAAUUUGUG
rno-miR-10b	MIMAT0000783	CCCUGUAGAACCGAAUUUGUGU
rno-miR-15b	MIMAT0000784	UAGCAGCACAUCAUGGUUUACA
rno-miR-16	MIMAT0000785	UAGCAGCACGUAAAUAUUGGCG
rno-miR-17-1-3p	MIMAT0004710	ACUGCAGUGAAGGCACUUGUGG
rno-miR-17-2-3p	MIMAT0017295	ACUGCACUGCAAGCACUUCUUAC
rno-miR-17-5p	MIMAT0000786	CAAAGUGCUUACAGUGCAGGUAG
rno-miR-18a	MIMAT0000787	UAAGGUGCAUCUAGUGCAGAUAG
rno-miR-19a	MIMAT0000789	UGUGCAAAUCUAUGCAAAACUGA
rno-miR-19b	MIMAT0000788	UGUGCAAAUCCAUGCAAAACUGA
rno-miR-20a *1	MIMAT0000602	UAAAGUGCUUAUAGUGCAGGUAG
rno-miR-20b-3p	MIMAT0003212	ACUGCAGUGUGAGCACUUCUGG
rno-miR-20b-5p *1	MIMAT0003211	CAAAGUGCUCAUAGUGCAGGUAG
rno-miR-21	MIMAT0000790	UAGCUUAUCAGACUGAUGUUGA
rno-miR-22	MIMAT0000791	AAGCUGCCAGUUGAAGAACUGU
rno-miR-23a	MIMAT0000792	AUCACAUUGCCAGGGAUUUCC
rno-miR-23b	MIMAT0000793	AUCACAUUGCCAGGGAUUACC
rno-miR-24	MIMAT0000794	UGGCUCAGUUCAGCAGGAACAG
rno-miR-25	MIMAT0000795	CAUUGCACUUGUCUCGGUCUGA
rno-miR-26a	MIMAT0000796	UUCAAGUAAUCCAGGAUAGGCU
rno-miR-26b	MIMAT0000797	UUCAAGUAAUUCAGGAUAGGU
rno-miR-27a	MIMAT0000799	UUCACAGUGGCUAAGUUCCGC
rno-miR-27b	MIMAT0000798	UUCACAGUGGCUAAGUUCUGC
rno-miR-28	MIMAT0000800	AAGGAGCUCACAGUCUAUUGAG
rno-miR-29a	MIMAT0000802	UAGCACCAUCUGAAAUCGGUUA
rno-miR-29b	MIMAT0000801	UAGCACCAUUUGAAAUCAGUGUU
rno-miR-29c	MIMAT0000803	UAGCACCAUUUGAAAUCGGUUA
rno-miR-30b-3p	MIMAT0004721	CUGGGAUGUGGAUGUUUACGUC
rno-miR-30b-5p	MIMAT0000806	UGUAAACAUCCUACACUCAGCU
rno-miR-30a	MIMAT0000808	UGUAAACAUCCUCGACUGGAAG
rno-miR-30c	MIMAT0000804	UGUAAACAUCCUACACUCUCAGC
rno-miR-30d	MIMAT0000807	UGUAAACAUCCCCGACUGGAAG
rno-miR-30e	MIMAT0000805	UGUAAACAUCCUUGACUGGAAG
rno-miR-31	MIMAT0000810	AGGCAAGAUGCUGGCAUAGCUG
rno-miR-32	MIMAT0000811	UAUUGCACAUUACUAAGUUGCA
rno-miR-33	MIMAT0000812	GUGCAUUGUAGUUGCAUUGCA
rno-miR-34a	MIMAT0000815	UGGCAGUGUCUUAGCUGGUUGU
rno-miR-34b	MIMAT0000813	AGGCAGUGUAAUUAGCUGAUUGU
rno-miR-34c	MIMAT0000814	AGGCAGUGUAGUUAGCUGAUUGC
rno-miR-92a	MIMAT0000816	UAUUGCACUUGUCCCGGCCUG
rno-miR-92b	MIMAT0005340	UAUUGCACUCGUCCCGGCCUCC
rno-miR-93	MIMAT0000817	CAAAGUGCUGUUCGUGCAGGUAG
rno-miR-96	MIMAT0000818	UUUGGCACUAGCACAUUUUUGCU
rno-miR-98	MIMAT0000819	UGAGGUAGUAAGUUGUAUUGUU
rno-miR-99a	MIMAT0000820	AACCCGUAGAUCCGAUCUUGUG
rno-miR-99b	MIMAT0000821	CACCCGUAGAACCGACCUUGCG
rno-miR-100	MIMAT0000822	AACCCGUAGAUCCGAACUUGUG
rno-miR-101a	MIMAT0000823	UACAGUACUGUGAUAACUGAA
rno-miR-101b	MIMAT0000615	UACAGUACUGUGAUAGCUGAA
rno-miR-103	MIMAT0000824	AGCAGCAUUGUACAGGGCUAUGA
rno-miR-105	MIMAT0012825	CAAGUGCUCAGAUGUCUGUGGU
rno-miR-106b	MIMAT0000825	UAAAGUGCUGACAGUGCAGAU
rno-miR-107	MIMAT0000826	AGCAGCAUUGUACAGGGCUAUCA
rno-miR-122	MIMAT0000827	UGGAGUGUGACAAUGGUGUUUG
rno-miR-124	MIMAT0000828	UAAGGCACGCGGUGAAUGCC
rno-miR-125a-3p	MIMAT0004729	ACAGGUGAGGUUCUUGGGAGCC
rno-miR-125a-5p	MIMAT0000829	UCCCUGAGACCCUUUAACCUGUGA
rno-miR-125b-3p	MIMAT0004730	ACGGGUUAGGCUCUUGGGAGCU
rno-miR-125b-5p	MIMAT0000830	UCCCUGAGACCCUAACUUGUGA
rno-miR-126	MIMAT0000832	UCGUACCGUGAGUAAUAAUGCG
rno-miR-127	MIMAT0000833	UCGGAUCCGUCUGAGCUUGGCU
rno-miR-128	MIMAT0000834	UCACAGUGAACCGGUCUCUUU
rno-miR-129	MIMAT0000600	CUUUUUGCGGUCUGGGCUUGC
rno-miR-130a	MIMAT0000836	CAGUGCAAUGUUAAAAGGGCAU
rno-miR-130b	MIMAT0000837	CAGUGCAAUGAUGAAAGGGCAU
rno-miR-132	MIMAT0000838	UAACAGUCUACAGCCAUGGUCG
rno-miR-133a	MIMAT0000839	UUUGGUCCCCUUCAACCAGCUG
rno-miR-133b	MIMAT0003126	UUUGGUCCCCUUCAACCAGCUA
rno-miR-134	MIMAT0000840	UGUGACUGGUUGACCAGAGGGG
rno-miR-135a	MIMAT0000841	UAUGGCUUUUUAUUCCUAUGUGA
rno-miR-135b	MIMAT0000611	UAUGGCUUUUCAUUCCUAUGUGA
rno-miR-136	MIMAT0000842	ACUCCAUUUGUUUUGAUGAUGGA
rno-miR-137	MIMAT0000843	UUAUUGCUUAAGAAUACGCGUAG
rno-miR-138	MIMAT0000844	AGCUGGUGUUGUGAAUCAGGCCG
rno-miR-139-3p	MIMAT0004735	UGGAGACGCGGCCCUGUUGGAG
rno-miR-139-5p	MIMAT0000845	UCUACAGUGCACGUGUCUCCAG
rno-miR-140	MIMAT0000573	CAGUGGUUUUACCCUAUGGUAG
rno-miR-141	MIMAT0000846	UAACACUGUCUGGUAAAGAUGG
rno-miR-142-3p	MIMAT0000848	UGUAGUGUUUCCUACUUUAUGGA
rno-miR-142-5p	MIMAT0000847	CAUAAAGUAGAAAGCACUACU
rno-miR-143	MIMAT0000849	UGAGAUGAAGCACUGUAGCUCA
rno-miR-144	MIMAT0000850	UACAGUAUAGAUGAUGUACU
rno-miR-145	MIMAT0000851	GUCCAGUUUUCCCAGGAAUCCCU
rno-miR-146a	MIMAT0000852	UGAGAACUGAAUUCCAUGGGUU
rno-miR-146b	MIMAT0005595	UGAGAACUGAAUUCCAUAGGCUGU
rno-miR-147	MIMAT0005297	GUGUGCGGAAAUGCUUCUGCUA
rno-miR-148b-3p	MIMAT0000579	UCAGUGCAUCACAGAACUUUGU
rno-miR-148b-5p	MIMAT0004645	GAAGUUCUGUUAUACACUCAGG
rno-miR-150	MIMAT0000853	UCUCCCAACCCUUGUACCAGUG
rno-miR-151	MIMAT0000613	UCGAGGAGCUCACAGUCUAGU
rno-miR-152	MIMAT0000854	UCAGUGCAUGACAGAACUUGG
rno-miR-153	MIMAT0000855	UUGCAUAGUCACAAAAGUGAUC
rno-miR-154	MIMAT0000856	UAGGUUAUCCGUGUUGCCUUCG
rno-miR-181a	MIMAT0000858	AACAUUCAACGCUGUCGGUGAGU
rno-miR-181b *2	MIMAT0000859	AACAUUCAUUGCUGUCGGUGGGU
rno-miR-181c	MIMAT0000857	AACAUUCAACCUGUCGGUGAGU
rno-miR-181d *2	MIMAT0005299	AACAUUCAUUGUUGUCGGUGGGU
rno-miR-182	MIMAT0005300	UUUGGCAAUGGUAGAACUCACACCG
rno-miR-183	MIMAT0000860	UAUGGCACUGGUAGAAUUCACU
rno-miR-184	MIMAT0000861	UGGACGGAGAACUGAUAAGGGU
rno-miR-185	MIMAT0000862	UGGAGAGAAAGGCAGUUCCUGA
rno-miR-186	MIMAT0000863	CAAAGAAUUCUCCUUUUGGGCU
rno-miR-187	MIMAT0000864	UCGUGUCUUGUGUUGCAGCCGG
rno-miR-188	MIMAT0005301	CAUCCCUUGCAUGGUGGAGGG
rno-miR-190	MIMAT0000865	UGAUAUGUUUGAUAUAUUAGGU
rno-miR-190b	MIMAT0005302	UGAUAUGUUUGAUAUUAGGUU
rno-miR-191	MIMAT0000866	CAACGGAAUCCCAAAAGCAGCUG
rno-miR-192	MIMAT0000867	CUGACCUAUGAAUUGACAGCC
rno-miR-193	MIMAT0000868	AACUGGCCUACAAAGUCCCAGU
rno-miR-194	MIMAT0000869	UGUAACAGCAACUCCAUGUGGA
rno-miR-195	MIMAT0000870	UAGCAGCACAGAAAUAUUGGC
rno-miR-196a	MIMAT0000871	UAGGUAGUUUCAUGUUGUUGGG
rno-miR-196b	MIMAT0001082	UAGGUAGUUUCCUGUUGUUGGG
rno-miR-196c	MIMAT0005303	UAGGUAGUUUCGUGUUGUUGGG
rno-miR-199a-3p	MIMAT0004738	ACAGUAGUCUGCACAUUGGUUA
rno-miR-199a-5p	MIMAT0000872	CCCAGUGUUCAGACUACCUGUUC
rno-miR-200a	MIMAT0000874	UAACACUGUCUGGUAACGAUGU
rno-miR-200b	MIMAT0000875	UAAUACUGCCUGGUAAUGAUGAC
rno-miR-200c	MIMAT0000873	UAAUACUGCCGGGUAAUGAUG
rno-miR-201	MIMAT0012846	CACUCAGUAAGGCAUUGUUC
rno-miR-202	MIMAT0012822	UUCCUAUGCAUAUACUUCU
rno-miR-203	MIMAT0000876	GUGAAAUGUUUAGGACCACUAG
rno-miR-204	MIMAT0000877	UUCCCUUUGUCAUCCUAUGCCU
rno-miR-205	MIMAT0000878	UCCUUCAUUCCACCGGAGUCUGU
rno-miR-206	MIMAT0000879	UGGAAUGUAAGGAAGUGUGUGG
rno-miR-207	MIMAT0003115	CUUCUCCUGGCUCUCCUCCCUUU
rno-miR-208b-3p	MIMAT0017845	AUAAGACGAACAAAAGGU
rno-miR-208	MIMAT0000880	AUAAGACGAGCAAAAAGC
rno-miR-210	MIMAT0000881	CUGUGCGUGUGACAGCGGCUGA
rno-miR-211	MIMAT0000882	UUCCCUUUGUCAUCCUUUGCCU
rno-miR-212	MIMAT0000883	UAACAGUCUCCAGUCACGGCCA
rno-miR-214	MIMAT0000885	ACAGCAGGCACAGACAGGCAG
rno-miR-215	MIMAT0003118	AUGACCUAUGAUUUGACAGACA
rno-miR-216b-3p	MIMAT0017847	CACACUUACUUGUAGAGAUU
rno-miR-216b-5p	MIMAT0017846	AAAUCUCUGCAGGCAAAUGUGA
rno-miR-216a	MIMAT0000886	UAAUCUCAGCUGGCAACUGUGA
rno-miR-217	MIMAT0000887	UACUGCAUCAGGAACUGACUGG
rno-miR-218	MIMAT0000888	UUGUGCUUGAUCUAACCAUGU
rno-miR-219-1-3p	MIMAT0004741	AGAGUUGCGUCUGGACGUCCCG
rno-miR-219-2-3p	MIMAT0005446	AGAAUUGUGGCUGGACAUCUGU
rno-miR-219-5p	MIMAT0000889	UGAUUGUCCAAACGCAAUUCU
rno-miR-221	MIMAT0000890	AGCUACAUUGUCUGCUGGGUUUC
rno-miR-222	MIMAT0000891	AGCUACAUCUGGCUACUGGGU
rno-miR-223	MIMAT0000892	UGUCAGUUUGUCAAAUACCCC
rno-miR-224	MIMAT0003119	CAAGUCACUAGUGGUUCCGUUU
rno-miR-290	MIMAT0000893	UCUCAAACUAUGGGGGCA
rno-miR-291a-3p	MIMAT0000895	AAAGUGCUUCCACUUUGUGUGCC
rno-miR-291a-5p	MIMAT0000894	CAUCAAAGUGGAGGCCCUCUCU
rno-miR-291b	MIMAT0017822	AAAGUGCAUCCAUUUUGUUAGU
rno-miR-292-3p	MIMAT0000897	AAGUGCCGCCAGGUUUUGAGUGU
rno-miR-292-5p	MIMAT0000896	ACUCAAACUGGGGGCUCUUUUG
rno-miR-293	MIMAT0012847	ACUCAAACUGUGUGACACUUU
rno-miR-294	MIMAT0012848	CUCAAAAUGGAGGCCCUAUCU
rno-miR-295	MIMAT0012849	ACUCAAAUGUGGGGCACACUUCU
rno-miR-296	MIMAT0004742	GAGGGUUGGGUGGAGGCUCUCC
rno-miR-297	MIMAT0000899	AUGUAUGUGUGCAUGUAUGCAUG
rno-miR-298	MIMAT0000900	GGCAGAGGAGGGCUGUUCUUCCC
rno-miR-299	MIMAT0000901	UGGUUUACCGUCCCACAUACAU
rno-miR-300-3p	MIMAT0000902	UAUGCAAGGGCAAGCUCUCUUC
rno-miR-300-5p	MIMAT0004743	UUGAAGAGAGGUUAUCCUUUGU
rno-miR-301a	MIMAT0000552	CAGUGCAAUAGUAUUGUCAAAGC
rno-miR-301b	MIMAT0005304	CAGUGCAAUGGUAUUGUCAAAGC
rno-miR-320	MIMAT0000903	AAAAGCUGGGUUGAGAGGGCGA
rno-miR-322	MIMAT0001619	CAGCAGCAAUUCAUGUUUUGGA
rno-miR-323	MIMAT0000550	CACAUUACACGGUCGACCUCU
rno-miR-324-3p	MIMAT0000554	CCACUGCCCCAGGUGCUGCUGG
rno-miR-324-5p	MIMAT0000553	CGCAUCCCCUAGGGCAUUGGUGU
rno-miR-325-3p	MIMAT0004639	UUUAUUGAGCACCUCCUAUCAA
rno-miR-325-5p	MIMAT0000557	CCUAGUAGGUGCUCAGUAAGUGU
rno-miR-326	MIMAT0000560	CCUCUGGGCCCUUCCUCCAGU
rno-miR-327	MIMAT0000561	CCUUGAGGGGCAUGAGGGU
rno-miR-328a	MIMAT0000564	CUGGCCCUCUCUGCCCUUCCGU
rno-miR-328b-3p	MIMAT0017904	CUGGCCCUCUCUGCCCUA
rno-miR-329	MIMAT0000566	AACACACCCAGCUAACCUUUUU
rno-miR-330	MIMAT0004641	UCUCUGGGCCUGUGUCUUAGGC
rno-miR-331	MIMAT0000570	GCCCCUGGGCCUAUCCUAGAA
rno-miR-335	MIMAT0000575	UCAAGAGCAAUAACGAAAAAUGU
rno-miR-336	MIMAT0000576	UCACCCUUCCAUAUCUAGUCU
rno-miR-337	MIMAT0000577	UUCAGCUCCUAUAUGAUGCCUUU
rno-miR-338	MIMAT0000581	UCCAGCAUCAGUGAUUUUGUUGA
rno-miR-339-3p	MIMAT0004648	UGAGCGCCUCGACGACAGAGCCA
rno-miR-339-5p	MIMAT0000583	UCCCUGUCCUCCAGGAGCUCACG
rno-miR-340-3p	MIMAT0000585	UCCGUCUCAGUUACUUUAUAGCC
rno-miR-340-5p	MIMAT0004650	UUAUAAAGCAAUGAGACUGAUU
rno-miR-341	MIMAT0000587	UCGGUCGAUCGGUCGGUCGGU
rno-miR-342-3p	MIMAT0000589	UCUCACACAGAAAUCGCACCCGU
rno-miR-342-5p	MIMAT0004652	AGGGGUGCUAUCUGUGAUUGAG
rno-miR-343	MIMAT0000591	UCUCCCUCCGUGUGCCCAGA
rno-miR-344a-3p	MIMAT0000592	UGAUCUAGCCAAAGCCUGACCGU
rno-miR-344a-5p	MIMAT0004654	UCAGGCUCCUGGCUAGAUUCCAGG
rno-miR-344b-1-3p *3	MIMAT0017894	GAUAUAACCAAAGCCCGACUGU
rno-miR-344b-2-3p *3	MIMAT0017812	GGUAUAACCAAAGCCCGACUGU
rno-miR-344b-5p	MIMAT0017811	AGUCAGGCUGCUGGUUAUAUUC
rno-miR-344a	MIMAT0017842	UCAGGCUCCUGGCUAGAUU
rno-miR-345-3p	MIMAT0004655	CCCUGAACUAGGGGUCUGGAGA
rno-miR-345-5p	MIMAT0000594	UGCUGACCCCUAGUCCAGUGC
rno-miR-346	MIMAT0000596	UGUCUGCCUGAGUGCCUGCCUCU
rno-miR-347	MIMAT0000598	UGUCCCUCUGGGUCGCCCA
rno-miR-349	MIMAT0000599	CAGCCCUGCUGUCUUAACCUCU
rno-miR-350	MIMAT0000604	UUCACAAAGCCCAUACACUUUCAC
rno-miR-351	MIMAT0000608	UCCCUGAGGAGCCCUUUGAGCCUGA
rno-miR-352	MIMAT0000610	AGAGUAGUAGGUUGCAUAGUA
rno-miR-361	MIMAT0003117	UUAUCAGAAUCUCCAGGGGUAC
rno-miR-362	MIMAT0012828	AAUCCUUGGAACCUAGGUGUGAAU
rno-miR-363	MIMAT0003210	AAUUGCACGGUAUCCAUCUGU
rno-miR-365	MIMAT0001549	UAAUGCCCCUAAAAAUCCUUAU
rno-miR-369-3p	MIMAT0003207	AAUAAUACAUGGUUGAUCUUU
rno-miR-369-5p	MIMAT0003206	AGAUCGACCGUGUUAUAUUCGC
rno-miR-370	MIMAT0003122	GCCUGCUGGGGUGGAACCUGGU
rno-miR-374	MIMAT0003208	AUAUAAUACAACCUGCUAAGUG
rno-miR-375	MIMAT0005307	UUUGUUCGUUCGGCUCGCGUGA
rno-miR-376b-3p	MIMAT0003196	AUCAUAGAGGAACAUCCACUU
rno-miR-376b-5p	MIMAT0003195	GUGGAUAUUCCUUCUAUGGUUA
rno-miR-376a	MIMAT0003198	AUCGUAGAGGAAAAUCCACGU
rno-miR-376c	MIMAT0003194	AACAUAGAGGAAAUUUCACGU
rno-miR-377	MIMAT0003123	UGAAUCACACAAAGGCAACUUUU
rno-miR-378	MIMAT0003379	ACUGGACUUGGAGUCAGAAGG
rno-miR-379	MIMAT0003192	UGGUAGACUAUGGAACGUAGG
rno-miR-380	MIMAT0005308	AUGGUUGACCAUAGAACAUGCG
rno-miR-381	MIMAT0003199	UAUACAAGGGCAAGCUCU
rno-miR-382	MIMAT0003201	GAAGUUGUUCGUGGUGGAUUCG
rno-miR-383	MIMAT0003114	CAGAUCAGAAGGUGACUGUGG
rno-miR-384-3p	MIMAT0005310	AUUCCUAGAAAUUGUUCACAAU
rno-miR-384-5p	MIMAT0005309	UGUAAACAAUUCCUAGGCAAUGU
rno-miR-409-3p	MIMAT0003205	AAUGUUGCUCGGUGAACCCC
rno-miR-409-5p	MIMAT0003204	AGGUUACCCGAGCAACUUUGCAU
rno-miR-410	MIMAT0005311	AAUAUAACACAGAUGGCCUGU
rno-miR-411	MIMAT0005312	UAGUAGACCGUAUAGCGUACG
rno-miR-412	MIMAT0003124	CUUCACCUGGUCCACUAGCCGU
rno-miR-421	MIMAT0001320	GGCCUCAUUAAAUGUUUGUUG
rno-miR-423	MIMAT0005313	AGCUCGGUCUGAGGCCCCUCAGU
rno-miR-425	MIMAT0005314	AAUGACACGAUCACUCCCGUUGA
rno-miR-429	MIMAT0001538	UAAUACUGUCUGGUAAUGCCGU
rno-miR-431	MIMAT0001626	UGUCUUGCAGGCCGUCAUGCA
rno-miR-433	MIMAT0001628	AUCAUGAUGGGCUCCUCGGUGU
rno-miR-434	MIMAT0005315	UUUGAACCAUCACUCGACUCCU
rno-miR-448	MIMAT0001534	UUGCAUAUGUAGGAUGUCCCA
rno-miR-449c-3p	MIMAT0017804	UAGAACUUCGUCCCAAC
rno-miR-449c-5p	MIMAT0017803	AGGCAGUGCAUUGCUAGCUGG
rno-miR-449a	MIMAT0001543	UGGCAGUGUAUUGUUAGCUGGU
rno-miR-450a	MIMAT0001547	UUUUGCGAUGUGUUCCUAAUGU
rno-miR-451	MIMAT0001633	AAACCGUUACCAUUACUGAGUU
rno-miR-455	MIMAT0005316	UAUGUGCCUUUGGACUACAUCG
rno-miR-463	MIMAT0005317	UGAUAGACGCCAAUUUGGGUAG
rno-miR-465	MIMAT0012850	UAUUUAGAACGGUGCUGGUGUG
rno-miR-466b	MIMAT0005278	UAUGUGUGUGUGUAUGUCCAUG
rno-miR-466c	MIMAT0005279	UGUGAUGUGUGCAUGUACAUG
rno-miR-466d	MIMAT0017824	AUGUGUGUGUAUGUUCUUUUGU
rno-miR-471	MIMAT0005318	UACGUAGUAUAGUGCUUUUCAC
rno-miR-483	MIMAT0003121	CACUCCUCCCCUCCCGUCUUGU
rno-miR-484	MIMAT0005319	UCAGGCUCAGUCCCCUCCCGAU
rno-miR-485	MIMAT0003203	AGAGGCUGGCCGUGAUGAAUUC
rno-miR-487b	MIMAT0003200	AAUCGUACAGGGUCAUCCACUU
rno-miR-488	MIMAT0005341	UUGAAAGGCUGUUUCUUGGUC
rno-miR-489	MIMAT0003113	AUGACAUCACAUAUAUGGCAGC
rno-miR-490	MIMAT0012823	CAACCUGGAGGACUCCAUGCUG
rno-miR-493	MIMAT0003191	UGAAGGUCUACUGUGUGCCAG
rno-miR-494	MIMAT0003193	UGAAACAUACACGGGAAACCUCU
rno-miR-495	MIMAT0005320	AAACAAACAUGGUGCACUUCUU
rno-miR-496	MIMAT0012860	AGUAUUACAUGGCCAAUCUCC
rno-miR-497	MIMAT0003383	CAGCAGCACACUGUGGUUUGUA
rno-miR-499	MIMAT0003381	UUAAGACUUGCAGUGAUGUUU
rno-miR-500	MIMAT0005321	AAUGCACCUGGGCAAGGGUUCA
rno-miR-501	MIMAT0003116	AAUCCUUUGUCCCUGGGUGA
rno-miR-503	MIMAT0003213	UAGCAGCGGGAACAGUACUGCAG
rno-miR-504	MIMAT0012830	AGACCCUGGUCUGCACUCUGUC
rno-miR-505	MIMAT0003380	GUCAACACUUGCUGGUUUCC
rno-miR-511	MIMAT0012829	CAUGCCUUUUGCUCUGCACUC
rno-miR-532-3p	MIMAT0005323	CCUCCCACACCCAAGGCUUGCA
rno-miR-532-5p	MIMAT0005322	CAUGCCUUGAGUGUAGGACUGU
rno-miR-539	MIMAT0003176	GGAGAAAUUAUCCUUGGUGUGU
rno-miR-540	MIMAT0003174	AGGUCAGAGGUCGAUCCUGGGC
rno-miR-541	MIMAT0003177	AAGGGAUUCUGAUGUUGGUCACACU
rno-miR-542-3p	MIMAT0003179	UGUGACAGAUUGAUAACUGAAA
rno-miR-542-5p	MIMAT0003178	CUCGGGGAUCAUCAUGUCACGA
rno-miR-543	MIMAT0004787	AAGUUGCCCGCGUGUUUUUCG
rno-miR-544	MIMAT0012831	AUUCUGCAUUUUUAGCAAGCU
rno-miR-547	MIMAT0012851	AUUGGUACUUCUUUAAGUGAGA
rno-miR-551b	MIMAT0005596	GGCGACCCAUACUUGGUUUCAGU
rno-miR-568	MIMAT0012832	AUGUAUAAAUGUAUACACAC
rno-miR-582	MIMAT0012833	UACAGUUGUUCAACCAGUUACU
rno-miR-592	MIMAT0012834	AUUGUGUCAAUAUGCGAUGAUGU
rno-miR-598-3p	MIMAT0005325	UACGUCAUCGUCGUCAUCGUUA
rno-miR-598-5p	MIMAT0005324	GCGGUGAUGCCGAUGGUGCGAG
rno-miR-615	MIMAT0012835	GGGGGUCCCCGGUGCUCGGAUC
rno-miR-628	MIMAT0012836	AUGCUGACAUAUUUACGAGAGG
rno-miR-632	MIMAT0012837	GUGUCUGUUUCCUGCCGGA
rno-miR-652	MIMAT0005342	AAUGGCGCCACUAGGGUUGUG
rno-miR-653	MIMAT0012838	UUGAAACAUUCUCUACUGAAC
rno-miR-665	MIMAT0012844	ACCAGGAGGCUGAGGUCCCUUA
rno-miR-666	MIMAT0012855	AGCGGGCACGGCUGUGAGAG
rno-miR-667	MIMAT0012852	UGACACCUGCCACCCAGCCCAA
rno-miR-668	MIMAT0012839	UGUCACUCGGCUCGGCCCACUACC
rno-miR-671	MIMAT0005326	UCCGGUUCUCAGGGCUCCACC
rno-miR-672	MIMAT0005327	UGAGGUUGGUGUACUGUGUGUGA
rno-miR-673	MIMAT0005328	CUCACAGCUCCGGUCCUUGGAG
rno-miR-674-3p	MIMAT0005330	CACAGCUCCCAUCUCAGAACAA
rno-miR-674-5p	MIMAT0005329	GCACUGAGAUGGGAGUGGUGUA
rno-miR-675	MIMAT0012841	UGGUGCGGAAAGGGCCCACAGU
rno-miR-678	MIMAT0012857	GUCUCGGGGCAAGGACUGGAGG
rno-miR-702-3p	MIMAT0017885	UGCCCACCCUUUACCCCACUCCA
rno-miR-702-5p	MIMAT0017884	GUGAGUGGGGUGGUUGGCAUG
rno-miR-708	MIMAT0005331	AAGGAGCUUACAAUCUAGCUGGG
rno-miR-711	MIMAT0012859	GGGACCCUGGGAGAGAUGUAAG
rno-miR-741-3p	MIMAT0017902	AAAGAUGCCACGCUAUGUAGAU
rno-miR-741-5p	MIMAT0017901	UACAUAGAUUGGUACCUAUCA
rno-miR-742	MIMAT0005333	GAAAGCCACCAUGUUGGGUAAA
rno-miR-743a	MIMAT0005334	GAAAGACGCCAAACUGGGUAGA
rno-miR-743b	MIMAT0005280	GAAAGACACCAUACUGAAUAGA
rno-miR-758	MIMAT0005335	UUUGUGACCUGGUCCACUAACC
rno-miR-759	MIMAT0012856	GCAGAGUGCAAACAAUUUUGAC
rno-miR-760-3p	MIMAT0005337	CGGCUCUGGGUCUGUGGGGA
rno-miR-760-5p	MIMAT0005336	CCCCUCAGGCCACCAGAGCCCG
rno-miR-761	MIMAT0012853	GCAGCAGGGUGAAACUGACACA
rno-miR-764	MIMAT0012854	GGUGCUCACAUGUCCUCCUCCA
rno-miR-770	MIMAT0005338	AGCACCACGUGUCUGGGCCACG
rno-miR-802	MIMAT0012840	UCAGUAACAAAGAUUCAUCCU
rno-miR-871	MIMAT0005281	UAUUCAGAUUGGUGCCGGUCACAU
rno-miR-872	MIMAT0005282	AAGGUUACUUGUUAGUUCAGG
rno-miR-873	MIMAT0005339	GCAGGAACUUGUGAGUCUCCU
rno-miR-874	MIMAT0005284	CUGCCCUGGCCCGAGGGACCGA
rno-miR-875	MIMAT0012842	UAUACCUCAGUUUUAUCAGGUG
rno-miR-876	MIMAT0012843	UGGAUUUCUCUGUGAAUCACCA
rno-miR-877	MIMAT0005285	GUAGAGGAGAUGGCGCAGGG
rno-miR-878	MIMAT0005286	GCAUGACACCAUACUGGGUAGA
rno-miR-879	MIMAT0005287	AGAGGCUUAUAGCUCUAAGCC
rno-miR-880	MIMAT0005288	UACUCCAUUCAUUCUGAGUAGA
rno-miR-881	MIMAT0005289	UAACUGUGGCAUUUCUGAAUAG
rno-miR-883	MIMAT0005290	UAACUGCAACAUCUCUCAGUAU
rno-miR-935	MIMAT0012845	CCAGUUACCGCUUCCGCUACCGC
rno-miR-1188-3p	MIMAT0017855	CGAGGCUCCCCACCACA
rno-miR-1188-5p	MIMAT0017854	UGGUGUGAGGUUGGGCCAGGA
rno-miR-1193-3p	MIMAT0017859	UAGGUCACCCGUUUUACUAUCC
rno-miR-1193-5p	MIMAT0017858	AUGGUAAACCGGUGACGUGC
rno-miR-1224	MIMAT0012827	GUGAGGACUGGGGAGGUGGAG
rno-miR-1249	MIMAT0017892	ACGCCCUUCCCCCCCUUCUUCA
rno-miR-1912-3p	MIMAT0017865	CACAGAACAUGCAGUGAGA
rno-miR-1912-5p	MIMAT0017864	UGCUCAUUGCAUGGGCUAUGU
rno-miR-1949	MIMAT0017852	UAUACCAGGAUGUCAGCAUAGUU
rno-miR-2964	MIMAT0017882	AGAUGUCCAGCCACAAUUCUCG
rno-miR-2985	MIMAT0017891	UGUUAUAGUAUCCCACCUACCC
rno-miR-3065-3p	MIMAT0017840	UCAGCACCAGGAUAUUGUUGGGGA
rno-miR-3074	MIMAT0017815	GAUAUCAGCUCAGUAGGCACCG
rno-miR-3085	MIMAT0017805	UCUGGCUGCUAUGGCCCCCUC
rno-miR-3120	MIMAT0017900	CACAGCAAGUGUAGACAGGCA
rno-miR-3541	MIMAT0017795	UCCCUCCCCCUCACUGCA
rno-miR-3542	MIMAT0017796	AAGGCUCUUCUUUCCUUGCAG
rno-miR-3543	MIMAT0017797	CAGGAGUCGAGUGAUGGUUCAAA
rno-miR-3544	MIMAT0017798	AACUCCUGCAUGACGCCGUUCCC
rno-miR-3545-3p	MIMAT0017800	UUGAACUGUUAAGAACCACUGG
rno-miR-3545-5p	MIMAT0017799	AGUGGUCCUAAACAUUUCAC
rno-miR-3546	MIMAT0017801	AUAACCCGGGCCAAAAGCUCAC
rno-miR-3547	MIMAT0017802	UGAGCACCACCCCUCUCUCAGAU
rno-miR-3548	MIMAT0017806	CAGCACUGUCCGGUAAGAUGCC
rno-miR-3549	MIMAT0017807	AUCUUGCCCGCAAAGACCC
rno-miR-3550	MIMAT0017808	CCGAGCCCAUCCCUGCCCUAG
rno-miR-3551-3p	MIMAT0017810	UGAAAUUCACCAUGGUGGGUAAA
rno-miR-3551-5p	MIMAT0017809	UCUUCACCAUGGUGUUUUUGACAU
rno-miR-3552	MIMAT0017813	AGGCUGCAGGCCCACUUCCCU
rno-miR-3553	MIMAT0017814	CAGUGAAUUCUACCAGUGCCAUA
rno-miR-3555	MIMAT0017817	GAACGAAAUCCAAGUGCAGCU
rno-miR-3557-3p	MIMAT0017820	ACACAGGACCUGGAGUCAGGAG
rno-miR-3557-5p	MIMAT0017819	GCCUUCUGACUCCAAGUCCAGU
rno-miR-3558-3p	MIMAT0017826	ACUGUGGAGGGUUUCUAUGU
rno-miR-3558-5p	MIMAT0017825	CCAUAGAAGUCAUCCCACAGUGCC
rno-miR-3559-3p	MIMAT0017828	AUGUAGUACUGAGUCUGUCGUG
rno-miR-3559-5p	MIMAT0017827	UGACAGACUUAGUACUACAUGA
rno-miR-3560	MIMAT0017829	CAAAUCCUUGCCCGGGUGCAUU
rno-miR-3561-3p	MIMAT0017831	UAUCCAGGGUAGACACUCAGA
rno-miR-3561-5p	MIMAT0017830	ACUGUGUCAAUCCAGGGUAGA
rno-miR-3562	MIMAT0017832	UUGGGGCAGUGGCUGGAUGGGA
rno-miR-3563-3p	MIMAT0017834	UAUGUGGGACGGUAAAC
rno-miR-3563-5p	MIMAT0017833	CGGUUUACCGUCCCACAUAC
rno-miR-3564	MIMAT0017837	UGGGAAAUGCAAAGAGGGAAG
rno-miR-3565	MIMAT0017838	CAUGGUUAGAUCAAGCACAA
rno-miR-3566	MIMAT0017841	CUGCCUAACAAUGAACUACC
rno-miR-3567	MIMAT0017843	UACCAAAAGUAAUAAUGUGCUG
rno-miR-3568	MIMAT0017848	UGUUCUUCCCGUGCAGAAGCAG
rno-miR-3569	MIMAT0017849	GGAGGACAGCAGACUCAGGUC
rno-miR-3570	MIMAT0017850	GGUACAAUCAACGGUCGAUGGU
rno-miR-3571	MIMAT0017851	UACACACUUCUUUACAUUCCAUA
rno-miR-3572	MIMAT0017853	UUACACUUGCCCUUUUUUCCCCAG
rno-miR-3573-3p	MIMAT0017857	UUCCUAACUCUGCCCCCUCCCAU
rno-miR-3573-5p	MIMAT0017856	UGAGGGGCAGUGAUAGAAAGGA
rno-miR-3575	MIMAT0017861	ACUGCUGGGUAAGACGAG
rno-miR-3577	MIMAT0017863	UCUGUCCCUCUUGGCCCUUAG
rno-miR-3578	MIMAT0017866	GCGAAUAUAACACGGUCGAUCU
rno-miR-3579	MIMAT0017867	GCGCAUGUUCUAUGGUCAACCA
rno-miR-3580-3p	MIMAT0017869	UGACUAGGGUAGUAUGAGUAGA
rno-miR-3580-5p	MIMAT0017868	UGCUUGUACUUAUUCUGGUGAC
rno-miR-3581	MIMAT0017870	AGGGGUUCACCGAGCAACAUUCG
rno-miR-3583-3p	MIMAT0017874	CCUGACUUCUCUCUUCAUGCAG
rno-miR-3583-5p	MIMAT0017873	AGCAUGAAGAGUUCAGAUCACGUU
rno-miR-3584-3p	MIMAT0017876	GCCCGCAUCUCUGGAUCCC
rno-miR-3585-3p	MIMAT0017879	UGAACGGCCCUUGUUGUGA
rno-miR-3585-5p	MIMAT0017878	UUCACAAGAAGGUGUCUUUCAU
rno-miR-3586-3p	MIMAT0017881	AUACUAGACUGUGAGCUCCUCGA
rno-miR-3586-5p	MIMAT0017880	UCCCUGUCCUCAAGGAG
rno-miR-3589	MIMAT0017888	GAGGAAACCAGCAAGUGUUGAC
rno-miR-3590-3p	MIMAT0017890	UAGCACAAUGUGAAAAGAGCUC
rno-miR-3590-5p	MIMAT0017889	UGCCCUUUUAACAUUGCACUG
rno-miR-3592	MIMAT0017895	AAGUGUUGUCCGUGAAUGAUU
rno-miR-3593-3p	MIMAT0017897	CUUCAACCUUAAGGGGGCCUCA
rno-miR-3593-5p	MIMAT0017896	UGGCCUCCGCAGGGUUGAAGCU
rno-miR-3594-3p	MIMAT0017899	CACACCGCCUCUGCCCGCUAGU
rno-miR-3594-5p	MIMAT0017898	CCCAGGGCAGAGCAGUGUGAA
rno-miR-3595	MIMAT0017903	GUGGAUUUUCCUCUACGAU
rno-miR-3596b	MIMAT0017871	AACUAUGCAACCUACUACCU
rno-miR-3596c	MIMAT0017877	ACUAUACAACCUCCUACCUCA
rno-miR-3596d	MIMAT0017823	CUAUACAAUCUACUACCUCA
rno-miR-3597-5p	MIMAT0017835	UUCGGUUAUCUAGCUUUAU
Non-Mammalian Spike In miRNA probes
ath-miR159a	MIMAT0000177	UUUGGAUUGAAGGGAGCUCUA
cel-miR-248	MIMAT0000304	AUACACGUGCACGGAUAACGCUCA
cel-miR-254	MIMAT0000310	UGCAAAUCUUUCGCGACUGUAGG
osa-miR414	MIMAT0001330	UCAUCCUCAUCAUCAUCGUCC
osa-miR442	MIMAT0001605	UGACGUGUAAAUUGCGAGACGAAU
Internal Reference Genes
Actb	NM_031144.2	CCACCACAGCTGAGAGGGAAATCGTGCGTGACATTAAAGAGAAGCTGTGCTATGTTGCCCTAGACTTCGAGCAAGAGATGGCCACTGCCGCATCCTCTTC
B2m	NM_012512.1	CGAGACCGATGTATATGCTTGCAGAGTTAAACACGTCACTCTGAAGGAGCCCAAAACCGTCACCTGGGACCGAGACATGTAATCAAGCTCTATGGAGCTC
Gapdh	NM_017008.2	TGGTGAAGGTCGGTGTGAACGGATTTGGCCGTATCGGACGCCTGGTTACCAGGGCTGCCTTCTCTTGTGACAAAGTGGACATTGTTGCCATCAACGACCC
Rpl19	NM_031103.1	TCCAAGGAGGAAGAGACCAAGAAATGAAGCGTCCCTCGTGTCTGTACATAGTGGCCAGGCTATGGCCTCACATGGATCAGTCATTAAAATAAAACAAGCC
© 2011 NanoString Technologies		LBL-C0118-02 Rev 20150210
For Research Use Only
