# Supplementary material for: Granulocyte Colony Stimulating Factor (GCSF) Can Attenuate Neuropathic Pain by Suppressing Monocyte Chemoattractant Protein-1 (MCP-1) Expression, through Upregulating the Early MicroRNA-122 Expression in the Dorsal Root Ganglia
Source: Cells. 2020 Jul 11;9(7):1669. doi: 10.3390/cells9071669 (PMC7408430; doi:10.3390/cells9071669)
Supplement: Supplementary file 1 [file cells-09-01669-s001.zip › Supplement 2.xlsx]

## Sheet: 1D-NormalizedData
File Name			20171130_20171130-Rat miRNA-lsr_01 S01D-1_01.RCC	20171130_20171130-Rat miRNA-lsr_02 S01D-2_02.RCC	20171130_20171130-Rat miRNA-lsr_03 S01D-3_03.RCC	20171130_20171130-Rat miRNA-lsr_04 V01D-1_04.RCC	20171130_20171130-Rat miRNA-lsr_05 V01D-2_05.RCC	20171130_20171130-Rat miRNA-lsr_06 V01D-3_06.RCC	20180118_20180118-Lsr_01 G01D-1_01.RCC	20180118_20180118-Lsr_02 G01D-2_02.RCC	20180118_20180118-Lsr_03 G01D-3_03.RCC
Description
Sample ID			01 S01D-1	02 S01D-2	03 S01D-3	04 V01D-1	05 V01D-2	06 V01D-3	01 G01D-1	02 G01D-2	03 G01D-3
Owner
Sample Date			11/30/2017	11/30/2017	11/30/2017	11/30/2017	11/30/2017	11/30/2017	01/18/2018	01/18/2018	01/18/2018
File Version			1.7	1.7	1.7	1.7	1.7	1.7	1.7	1.7	1.7
Gene RLF			NS_R_MIR_1.5	NS_R_MIR_1.5	NS_R_MIR_1.5	NS_R_MIR_1.5	NS_R_MIR_1.5	NS_R_MIR_1.5	NS_R_MIR_1.5	NS_R_MIR_1.5	NS_R_MIR_1.5
Comments
Lane ID			1	2	3	4	5	6	1	2	3
FOV Count			555	555	555	555	555	555	555	555	555
FOV Counted			552	550	553	553	551	548	550	545	551
Scanner ID			1110C0013	1110C0013	1110C0013	1110C0013	1110C0013	1110C0013	1110C0013	1110C0013	1110C0013
Stage Position			5	5	5	5	5	5	4	4	4
Binding Density			0.26	0.29	0.25	0.24	0.24	0.33	0.21	0.22	0.2
Messages
Positive	POS_A	ERCC_00117.1	19753	21619	14700	16089	18280	23358	32651	29034	27070
Positive	POS_B	ERCC_00112.1	6145	6943	5094	5440	5952	7252	9011	8138	7575
Positive	POS_C	ERCC_00002.1	1810	2128	1522	1642	1789	2164	2855	2579	2280
Positive	POS_D	ERCC_00092.1	453	475	359	364	381	507	688	602	590
Positive	POS_E	ERCC_00035.1	88	86	47	62	65	83	96	89	95
Positive	POS_F	ERCC_00034.1	41	50	37	36	43	47	81	76	81
Negative	NEG_A	ERCC_00096.1	3	1	2	5	7	1	6	9	5
Negative	NEG_B	ERCC_00041.1	4	5	1	4	4	5	8	8	5
Negative	NEG_C	ERCC_00019.1	8	4	7	10	8	11	28	15	14
Negative	NEG_D	ERCC_00076.1	4	6	1	2	3	3	11	9	8
Negative	NEG_E	ERCC_00098.1	3	4	3	2	5	11	10	15	6
Negative	NEG_F	ERCC_00126.1	9	4	9	1	7	8	17	20	11
Negative	NEG_G	ERCC_00144.1	3	2	1	2	2	1	4	5	3
Negative	NEG_H	ERCC_00154.1	1	3	2	3	2	1	4	1	2
Ligation	LIG_NEG_A	nmiR00810.1	1.39	5.63	4.24	4.02	2.61	2.36	7.52	2.19	5.82
Ligation	LIG_NEG_B	nmiR00828.1	8.37	1.88	1.06	5.36	2.61	3.15	1.88	2.93	2.33
Ligation	LIG_NEG_C	nmiR00803.1	4.18	3.75	4.24	4.02	2.61	3.94	1	2.93	3.49
Ligation	LIG_POS_A	nmiR00813.1	24763.8	22773.7	25857.2	18981	25653.2	20164.9	27751.1	17874.3	24467.4
Ligation	LIG_POS_B	nmiR00809.1	5331.03	5010.62	5613.44	4357.45	5711.74	4376.97	6180.82	3906.41	4954.05
Ligation	LIG_POS_C	nmiR00811.1	534.22	473.5	563.89	460.79	592.85	422.1	684.77	469.47	545.14
SpikeIn	ath-miR159a	MIMAT0000177	4.18	9.38	4.24	1.34	3.92	7.88	7.52	4.39	5.82
SpikeIn	cel-miR-248	MIMAT0000304	1.39	1	1.06	1.34	1.31	1	10.35	7.31	8.15
SpikeIn	cel-miR-254	MIMAT0000310	8.37	3.75	5.3	4.02	5.22	3.94	3.76	2.93	6.99
SpikeIn	osa-miR414	MIMAT0001330	36.27	33.75	32.86	24.11	26.12	31.5	37.62	34.37	43.1
SpikeIn	osa-miR442	MIMAT0001605	6.97	5.63	6.36	4.02	2.61	3.94	1.88	4.39	4.66
Endogenous1	rno-let-7a	MIMAT0000774	3017.01	2279.34	2244.95	2701.81	2897.66	3176.02	3956.25	3415	3124.09
Endogenous1	rno-let-7b	MIMAT0000775	2594.38	1699.9	2338.23	2743.33	2883.29	3066.55	3395.64	3742.61	3501.5
Endogenous1	rno-let-7c	MIMAT0000776	6250.22	5880.73	6479.41	6159.1	6586.65	6882.82	9039.36	7138.6	6927.29
Endogenous1	rno-let-7d	MIMAT0000562	3641.89	3035.06	3478.72	3549.72	3918.82	3813.9	4268.53	4915.56	5121.79
Endogenous1	rno-let-7e	MIMAT0000777	1428.3	1067.94	1350.36	1308.71	1419.45	1512.8	1869.01	1855.95	1850.93
Endogenous1	rno-let-7f	MIMAT0000778	683.47	680.71	474.85	629.57	544.53	584.33	732.74	593.79	554.46
Endogenous1	rno-let-7i	MIMAT0000779	1265.11	1171.08	1351.42	1229.68	1406.39	1434.05	1591.53	1404.03	1282.49
Endogenous1	rno-miR-1	MIMAT0003125	128.32	180.96	228.95	194.23	253.33	1475	167.43	343.69	281.89
Endogenous1	rno-miR-100	MIMAT0000822	1246.98	1112.95	1189.25	1118.5	1203.98	1213.55	1346.97	1347.72	1326.75
Endogenous1	rno-miR-101a	MIMAT0000823	39.06	47.82	42.4	26.79	36.56	25.2	32.92	35.83	17.47
Endogenous1	rno-miR-101b	MIMAT0000615	23.71	28.13	12.72	25.45	15.67	19.69	31.04	16.09	22.13
Endogenous1	rno-miR-103	MIMAT0000824	147.85	142.52	162.17	121.9	152.78	147.26	189.06	182.82	180.55
Endogenous1	rno-miR-105	MIMAT0012825	2.79	5.63	3.18	4.02	3.92	6.3	5.64	1.46	2.33
Endogenous1	rno-miR-106b	MIMAT0000825	78.11	97.51	89.03	70.99	70.52	98.44	64.9	76.78	45.43
Endogenous1	rno-miR-107	MIMAT0000826	3710.24	3042.56	4167.68	3875.22	4037.65	3398.88	4326.85	4346.63	3954.62
Endogenous1	rno-miR-10a-3p	MIMAT0004709	4.18	1	1.06	2.68	1.31	1.58	1	3.66	2.33
Endogenous1	rno-miR-10a-5p	MIMAT0000782	580.25	399.42	561.77	495.62	527.56	624.49	650.91	704.94	606.88
Endogenous1	rno-miR-10b	MIMAT0000783	23.71	9.38	21.2	20.09	22.2	15.75	26.34	16.82	20.97
Endogenous1	rno-miR-1188-3p	MIMAT0017855	6.97	2.81	2.12	6.7	5.22	3.94	2.82	3.66	4.66
Endogenous1	rno-miR-1188-5p	MIMAT0017854	11.16	8.44	12.72	14.73	11.75	7.09	13.17	12.43	17.47
Endogenous1	rno-miR-1193-3p	MIMAT0017859	18.13	7.5	11.66	4.02	5.22	8.66	2.82	8.78	8.15
Endogenous1	rno-miR-1193-5p	MIMAT0017858	8.37	1.88	2.12	1.34	3.92	3.94	2.82	3.66	4.66
Endogenous1	rno-miR-122	MIMAT0000827	11.16	7.5	7.42	4.02	5.22	3.94	6.58	7.31	8.15
Endogenous1	rno-miR-1224	MIMAT0012827	11.16	13.13	24.38	21.43	20.89	37.8	35.74	26.33	30.29
Endogenous1	rno-miR-124	MIMAT0000828	1428.3	1823.66	1982.09	1624.83	1397.25	1244.26	1202.11	975.51	1259.19
Endogenous1	rno-miR-1249	MIMAT0017892	5.58	12.19	5.3	5.36	2.61	9.45	4.7	3.66	6.99
Endogenous1	rno-miR-125a-3p	MIMAT0004729	9.76	10.31	13.78	24.11	20.89	6.3	14.11	14.63	13.98
Endogenous1	rno-miR-125a-5p	MIMAT0000829	1389.25	970.43	1176.53	1418.55	1361.99	1064.71	1638.56	1668.01	1835.78
Endogenous1	rno-miR-125b-3p	MIMAT0004730	72.53	43.13	60.42	34.83	63.99	56.7	79.01	90.68	85.03
Endogenous1	rno-miR-125b-5p	MIMAT0000830	12875.6	10153.4	11960.4	11786.4	14268.9	13331.7	18613.9	19865.5	19570.4
Endogenous1	rno-miR-126	MIMAT0000832	3680.95	2879.42	4068.05	4295.83	3574.08	4748.67	4036.2	4434.38	3864.93
Endogenous1	rno-miR-127	MIMAT0000833	407.29	579.45	469.55	336.22	428.32	346.5	434.57	299.09	406.53
Endogenous1	rno-miR-128	MIMAT0000834	61.37	70.32	51.94	64.3	56.15	50.4	62.08	31.44	44.26
Endogenous1	rno-miR-129	MIMAT0000600	16.74	5.63	16.96	10.72	14.36	13.39	20.69	13.89	19.8
Endogenous1	rno-miR-130a	MIMAT0000836	1866.28	1668.02	1532.67	1723.96	1830.79	1612.82	1569.9	1995.62	1960.42
Endogenous1	rno-miR-130b	MIMAT0000837	9.76	9.38	7.42	10.72	7.84	10.24	11.29	12.43	19.8
Endogenous1	rno-miR-132	MIMAT0000838	89.27	75.95	95.39	113.86	86.19	73.24	107.23	95.06	154.92
Endogenous1	rno-miR-133a	MIMAT0000839	126.93	102.2	139.91	119.22	78.35	229.95	162.73	108.96	182.88
Endogenous1	rno-miR-133b	MIMAT0003126	5.58	4.69	7.42	5.36	6.53	11.81	5.64	8.78	13.98
Endogenous1	rno-miR-134	MIMAT0000840	76.72	39.38	63.6	75.01	49.62	45.68	84.66	62.16	88.53
Endogenous1	rno-miR-135a	MIMAT0000841	107.4	97.51	96.45	75.01	83.57	51.19	33.86	46.07	50.09
Endogenous1	rno-miR-135b	MIMAT0000611	6.97	1.88	5.3	4.02	2.61	3.94	1.88	5.12	3.49
Endogenous1	rno-miR-136	MIMAT0000842	85.08	130.33	120.83	115.2	94.02	48.04	63.02	35.83	51.25
Endogenous1	rno-miR-137	MIMAT0000843	348.71	472.56	448.35	573.31	368.25	321.3	369.66	307.13	286.55
Endogenous1	rno-miR-138	MIMAT0000844	697.41	848.54	868.09	826.48	867.08	596.93	1031.86	735.65	773.45
Endogenous1	rno-miR-139-3p	MIMAT0004735	4.18	1	1.06	4.02	6.53	3.94	2.82	5.12	4.66
Endogenous1	rno-miR-139-5p	MIMAT0000845	50.21	47.82	42.4	61.62	43.09	44.89	61.14	46.8	71.06
Endogenous1	rno-miR-140	MIMAT0000573	78.11	120.01	128.25	113.86	108.38	125.21	105.35	94.33	109.49
Endogenous1	rno-miR-141	MIMAT0000846	11.16	8.44	12.72	14.73	19.59	16.54	14.11	14.63	22.13
Endogenous1	rno-miR-142-3p	MIMAT0000848	299.89	367.55	233.19	221.02	225.91	270.12	158.02	166	111.82
Endogenous1	rno-miR-142-5p	MIMAT0000847	12.55	10.31	5.3	4.02	7.84	11.81	17.87	12.43	10.48
Endogenous1	rno-miR-143	MIMAT0000849	51.61	52.51	54.06	68.32	41.79	81.9	31.98	48.26	39.6
Endogenous1	rno-miR-144	MIMAT0000850	138.09	30	24.38	8.04	28.73	16.54	9.41	8.78	3.49
Endogenous1	rno-miR-145	MIMAT0000851	419.84	472.56	498.17	546.52	505.36	1002.5	711.11	681.54	535.83
Endogenous1	rno-miR-146a	MIMAT0000852	387.76	434.12	375.22	421.95	368.25	458.33	454.32	450.46	318
Endogenous1	rno-miR-146b	MIMAT0005595	87.87	51.57	49.82	73.67	82.27	76.39	47.03	72.4	45.43
Endogenous1	rno-miR-147	MIMAT0005297	1.39	17.81	2.12	5.36	2.61	1.58	7.52	4.39	1.16
Endogenous1	rno-miR-148b-3p	MIMAT0000579	258.04	291.6	204.57	242.45	221.99	218.14	208.82	231.08	199.19
Endogenous1	rno-miR-148b-5p	MIMAT0004645	11.16	9.38	3.18	8.04	6.53	2.36	6.58	11.7	3.49
Endogenous1	rno-miR-150	MIMAT0000853	629.07	392.86	458.95	571.97	518.42	537.87	679.13	649.36	906.24
Endogenous1	rno-miR-151	MIMAT0000613	280.36	287.85	316.92	269.24	296.43	277.2	280.3	349.54	302.86
Endogenous1	rno-miR-152	MIMAT0000854	266.41	291.6	293.6	207.63	272.92	315	285.95	380.99	304.02
Endogenous1	rno-miR-153	MIMAT0000855	12.55	9.38	5.3	8.04	5.22	5.51	6.58	5.12	5.82
Endogenous1	rno-miR-154	MIMAT0000856	59.98	61.88	64.66	70.99	83.57	62.21	70.55	65.81	73.38
Endogenous1	rno-miR-15b	MIMAT0000784	389.16	236.28	245.91	356.31	284.67	268.54	240.8	304.94	235.3
Endogenous1	rno-miR-16	MIMAT0000785	6085.63	5985.74	6437.01	5005.78	6093.04	6485.12	5734.02	7004.04	6567.35
Endogenous1	rno-miR-17-1-3p	MIMAT0004710	6.97	2.81	5.3	5.36	2.61	7.88	5.64	10.97	1.16
Endogenous1	rno-miR-17-2-3p	MIMAT0017295	4.18	7.5	2.12	2.68	3.92	2.36	5.64	7.31	5.82
Endogenous1	rno-miR-17-5p	MIMAT0000786	260.83	210.96	204.57	259.87	262.47	253.58	272.78	236.2	290.04
Endogenous1	rno-miR-181a	MIMAT0000858	1775.61	1542.38	1849.59	1844.52	1960.06	1789.22	1821.98	1970.76	1954.6
Endogenous1	rno-miR-181b+rno-miR-181d	MIMAT0000859	4.18	8.44	12.72	8.04	5.22	9.45	3.76	7.31	9.32
Endogenous1	rno-miR-181c	MIMAT0000857	58.58	44.07	43.46	37.51	50.93	44.1	37.62	36.56	54.75
Endogenous1	rno-miR-182	MIMAT0005300	143.67	169.71	166.41	124.58	172.37	114.19	181.54	131.63	144.44
Endogenous1	rno-miR-183	MIMAT0000860	1336.24	1345.48	1562.35	1780.22	1450.79	1071.8	1641.38	1183.92	1474.68
Endogenous1	rno-miR-184	MIMAT0000861	1.39	2.81	6.36	4.02	2.61	5.51	12.23	6.58	4.66
Endogenous1	rno-miR-185	MIMAT0000862	94.85	159.39	134.61	68.32	109.69	95.29	85.6	103.84	97.85
Endogenous1	rno-miR-186	MIMAT0000863	8.37	3.75	1.06	4.02	3.92	2.36	4.7	1.46	10.48
Endogenous1	rno-miR-187	MIMAT0000864	2.79	5.63	3.18	6.7	5.22	5.51	7.52	6.58	5.82
Endogenous1	rno-miR-188	MIMAT0005301	5.58	1	1.06	4.02	3.92	3.15	1	1	3.49
Endogenous1	rno-miR-18a	MIMAT0000787	8.37	2.81	2.12	4.02	7.84	3.94	15.05	5.85	5.82
Endogenous1	rno-miR-190	MIMAT0000865	175.75	257.84	196.09	144.67	191.96	132.3	97.82	89.21	131.63
Endogenous1	rno-miR-190b	MIMAT0005302	5.58	4.69	7.42	8.04	5.22	7.09	5.64	6.58	12.81
Endogenous1	rno-miR-191	MIMAT0000866	178.54	210.96	211.99	175.48	208.93	177.98	221.99	244.24	273.74
Endogenous1	rno-miR-1912-3p	MIMAT0017865	27.9	14.06	12.72	14.73	19.59	17.33	21.63	15.36	18.64
Endogenous1	rno-miR-1912-5p	MIMAT0017864	1.39	4.69	6.36	1.34	2.61	4.73	2.82	4.39	3.49
Endogenous1	rno-miR-192	MIMAT0000867	18.13	25.32	16.96	14.73	7.84	11.81	19.75	10.24	16.31
Endogenous1	rno-miR-193	MIMAT0000868	8.37	12.19	12.72	1.34	7.84	9.45	4.7	8.04	2.33
Endogenous1	rno-miR-194	MIMAT0000869	20.92	33.75	24.38	32.15	11.75	14.18	22.57	22.67	23.3
Endogenous1	rno-miR-1949	MIMAT0017852	13.95	6.56	3.18	18.75	7.84	22.84	13.17	7.31	13.98
Endogenous1	rno-miR-195	MIMAT0000870	65.56	109.7	84.8	91.09	88.8	128.36	88.42	102.38	73.38
Endogenous1	rno-miR-196a	MIMAT0000871	165.98	107.83	127.19	168.78	167.15	204.75	132.63	237.66	229.47
Endogenous1	rno-miR-196b	MIMAT0001082	171.56	161.27	228.95	235.76	236.36	252.79	224.81	302.74	279.56
Endogenous1	rno-miR-196c	MIMAT0005303	26.5	18.75	8.48	12.06	20.89	13.39	16.93	12.43	17.47
Endogenous1	rno-miR-199a-3p	MIMAT0004738	1422.72	1157.02	1439.4	1594.03	1351.54	2379.85	1472.07	2065.09	1290.64
Endogenous1	rno-miR-199a-5p	MIMAT0000872	391.95	473.5	536.33	633.59	433.54	1037.93	430.8	575.5	327.32
Endogenous1	rno-miR-19a	MIMAT0000789	11.16	15.94	10.6	5.36	2.61	5.51	12.23	9.51	4.66
Endogenous1	rno-miR-19b	MIMAT0000788	34.87	60.01	42.4	42.86	47.01	44.1	31.04	41.68	31.45
Endogenous1	rno-miR-200a	MIMAT0000874	2.79	8.44	3.18	4.02	5.22	3.15	7.52	2.19	8.15
Endogenous1	rno-miR-200b	MIMAT0000875	5.58	1.88	2.12	1.34	7.84	4.73	2.82	4.39	4.66
Endogenous1	rno-miR-200c	MIMAT0000873	5.58	1	2.12	1.34	5.22	3.94	3.76	2.93	4.66
Endogenous1	rno-miR-201	MIMAT0012846	5.58	7.5	3.18	1.34	2.61	3.15	6.58	6.58	3.49
Endogenous1	rno-miR-202	MIMAT0012822	9.76	1.88	4.24	1.34	2.61	1	3.76	3.66	2.33
Endogenous1	rno-miR-203	MIMAT0000876	280.36	201.59	221.53	267.9	208.93	233.1	246.44	269.11	244.62
Endogenous1	rno-miR-204	MIMAT0000877	8406.62	6236.08	6884.31	7536.12	7623.48	6937.15	9156.94	8464.38	8616.3
Endogenous1	rno-miR-205	MIMAT0000878	1.39	1	1.06	1.34	1.31	1	1	4.39	1.16
Endogenous1	rno-miR-206	MIMAT0000879	20.92	39.38	30.74	25.45	48.32	99.23	37.62	57.04	46.59
Endogenous1	rno-miR-207	MIMAT0003115	1.39	2.81	2.12	2.68	1.31	3.94	2.82	2.19	4.66
Endogenous1	rno-miR-208	MIMAT0000880	1.39	1	1.06	1.34	1.31	1	1	1	1.16
Endogenous1	rno-miR-208b-3p	MIMAT0017845	6.97	11.25	5.3	4.02	11.75	9.45	10.35	19.74	13.98
Endogenous1	rno-miR-20a+rno-miR-20b-5p	MIMAT0000602	481.22	420.99	416.56	393.82	446.6	391.39	490.06	439.49	435.65
Endogenous1	rno-miR-20b-3p	MIMAT0003212	5.58	11.25	12.72	5.36	14.36	14.18	11.29	10.97	10.48
Endogenous1	rno-miR-21	MIMAT0000790	297.1	369.42	287.24	237.09	225.91	448.09	305.7	477.52	311.01
Endogenous1	rno-miR-210	MIMAT0000881	48.82	60.95	75.26	50.9	74.43	65.36	58.32	72.4	89.69
Endogenous1	rno-miR-211	MIMAT0000882	2.79	5.63	6.36	8.04	2.61	3.94	2.82	6.58	3.49
Endogenous1	rno-miR-212	MIMAT0000883	1.39	1	1.06	1.34	1.31	1	4.7	4.39	1.16
Endogenous1	rno-miR-214	MIMAT0000885	20.92	11.25	13.78	21.43	15.67	44.89	30.1	38.03	16.31
Endogenous1	rno-miR-215	MIMAT0003118	5.58	5.63	2.12	2.68	3.92	6.3	3.76	2.19	2.33
Endogenous1	rno-miR-216a	MIMAT0000886	1.39	3.75	1.06	2.68	6.53	4.73	1.88	3.66	5.82
Endogenous1	rno-miR-216b-3p	MIMAT0017847	6.97	2.81	3.18	5.36	2.61	6.3	6.58	3.66	4.66
Endogenous1	rno-miR-216b-5p	MIMAT0017846	13.95	8.44	5.3	8.04	7.84	7.88	9.41	3.66	9.32
Endogenous1	rno-miR-217	MIMAT0000887	6.97	3.75	8.48	5.36	6.53	4.73	12.23	4.39	8.15
Endogenous1	rno-miR-218a	MIMAT0000888	287.33	493.19	452.59	340.24	364.33	322.09	282.19	239.85	250.44
Endogenous1	rno-miR-218b	MIMAT0017838	2.79	2.81	4.24	4.02	2.61	6.3	1.88	7.31	5.82
Endogenous1	rno-miR-219-1-3p	MIMAT0004741	1.39	3.75	1.06	1.34	2.61	1.58	4.7	5.85	4.66
Endogenous1	rno-miR-219-2-3p	MIMAT0005446	5.58	1	2.12	4.02	1.31	1.58	2.82	3.66	11.65
Endogenous1	rno-miR-219-5p	MIMAT0000889	9.76	8.44	9.54	8.04	5.22	11.03	6.58	5.85	8.15
Endogenous1	rno-miR-22	MIMAT0000791	4722.88	4538.06	4452.81	4618.66	4349.75	4698.27	5191.28	4592.34	4767.68
Endogenous1	rno-miR-221	MIMAT0000890	34.87	45.94	39.22	40.19	39.18	40.16	63.96	51.92	64.07
Endogenous1	rno-miR-222	MIMAT0000891	6.97	9.38	13.78	2.68	15.67	14.18	10.35	16.82	8.15
Endogenous1	rno-miR-223	MIMAT0000892	41.84	34.69	22.26	41.53	24.81	40.16	47.03	34.37	25.63
Endogenous1	rno-miR-224	MIMAT0003119	16.74	5.63	3.18	6.7	10.45	3.94	12.23	11.7	6.99
Endogenous1	rno-miR-23a	MIMAT0000792	4378.36	4554	3515.82	3151.88	4345.83	4988.86	3273.36	5255.59	5755.46
Endogenous1	rno-miR-23b	MIMAT0000793	915.01	958.24	1093.86	794.33	970.24	1086.76	1065.72	1115.91	1032.05
Endogenous1	rno-miR-24	MIMAT0000794	170.17	331.92	271.34	210.3	245.5	301.62	293.47	331.99	248.11
Endogenous1	rno-miR-25	MIMAT0000795	557.93	413.49	503.47	466.15	494.91	492.19	508.88	582.82	513.69
Endogenous1	rno-miR-26a	MIMAT0000796	78.11	194.09	98.57	84.39	86.19	71.66	185.3	81.9	96.68
Endogenous1	rno-miR-26b	MIMAT0000797	327.78	354.42	285.12	301.39	331.68	355.17	417.64	334.92	306.35
Endogenous1	rno-miR-27a	MIMAT0000799	2315.41	2125.57	1917.43	2408.45	2073.67	2134.93	2051.49	2232.55	2455.48
Endogenous1	rno-miR-27b	MIMAT0000798	10123.6	7166.2	7994.06	10078.5	9151.32	8617.69	10934.7	11643.9	10721.2
Endogenous1	rno-miR-28	MIMAT0000800	71.14	99.39	103.87	113.86	103.16	116.55	123.22	116.27	87.36
Endogenous1	rno-miR-290	MIMAT0000893	1.39	1	1.06	1.34	1.31	1	1	1	1.16
Endogenous1	rno-miR-291a-3p	MIMAT0000895	5.58	4.69	2.12	4.02	9.14	3.94	3.76	5.85	8.15
Endogenous1	rno-miR-291a-5p	MIMAT0000894	5.58	4.69	3.18	5.36	3.92	7.09	10.35	5.85	10.48
Endogenous1	rno-miR-291b	MIMAT0017822	2.79	3.75	2.12	1.34	2.61	1	4.7	2.93	2.33
Endogenous1	rno-miR-292-3p	MIMAT0000897	6.97	1.88	10.6	4.02	10.45	6.3	10.35	2.93	6.99
Endogenous1	rno-miR-292-5p	MIMAT0000896	6.97	4.69	4.24	4.02	7.84	4.73	10.35	3.66	5.82
Endogenous1	rno-miR-293	MIMAT0012847	30.69	14.06	6.36	9.38	6.53	9.45	10.35	2.93	10.48
Endogenous1	rno-miR-294	MIMAT0012848	6.97	1	1.06	4.02	1.31	3.94	1.88	2.93	2.33
Endogenous1	rno-miR-295	MIMAT0012849	19.53	7.5	8.48	10.72	10.45	15.75	20.69	11.7	10.48
Endogenous1	rno-miR-296	MIMAT0004742	2.79	3.75	3.18	4.02	2.61	3.94	3.76	6.58	6.99
Endogenous1	rno-miR-2964	MIMAT0017882	2.79	2.81	3.18	1.34	2.61	1	3.76	4.39	4.66
Endogenous1	rno-miR-297	MIMAT0000899	1.39	2.81	3.18	1.34	3.92	4.73	6.58	3.66	8.15
Endogenous1	rno-miR-298	MIMAT0000900	6.97	1.88	3.18	4.02	6.53	3.15	2.82	5.12	8.15
Endogenous1	rno-miR-2985	MIMAT0017891	1.39	2.81	2.12	1.34	1.31	1.58	1.88	1	1.16
Endogenous1	rno-miR-299	MIMAT0000901	20.92	39.38	34.98	32.15	15.67	17.33	23.52	19.74	20.97
Endogenous1	rno-miR-29a	MIMAT0000802	6068.89	8502.3	7572.21	6989.6	6542.25	6476.46	5523.32	5406.23	5293.02
Endogenous1	rno-miR-29b	MIMAT0000801	3100.7	7055.56	5485.19	3668.94	3473.53	2852.35	2136.15	1870.57	2093.21
Endogenous1	rno-miR-29c	MIMAT0000803	1488.28	2703.15	2307.49	1764.14	1487.35	1565.56	1153.2	1112.98	1113.58
Endogenous1	rno-miR-300-3p	MIMAT0000902	235.73	191.27	208.81	259.87	205.02	184.28	205.06	212.07	224.81
Endogenous1	rno-miR-300-5p	MIMAT0004743	8.37	9.38	9.54	2.68	16.98	6.3	15.99	8.78	10.48
Endogenous1	rno-miR-301a	MIMAT0000552	337.55	379.73	348.72	265.22	400.89	259.09	262.43	289.58	316.84
Endogenous1	rno-miR-301b	MIMAT0005304	30.69	42.19	50.88	21.43	31.34	26.78	36.68	27.06	19.8
Endogenous1	rno-miR-3065-3p	MIMAT0017840	1.39	2.81	2.12	6.7	2.61	1.58	3.76	2.19	4.66
Endogenous1	rno-miR-3074	MIMAT0017815	1.39	2.81	4.24	5.36	2.61	2.36	2.82	1	1.16
Endogenous1	rno-miR-3085	MIMAT0017805	4.18	1.88	6.36	1.34	1.31	1.58	5.64	2.93	2.33
Endogenous1	rno-miR-30a	MIMAT0000808	327.78	472.56	441.99	338.9	393.06	405.57	322.63	363.44	300.53
Endogenous1	rno-miR-30b-3p	MIMAT0004721	5.58	5.63	8.48	4.02	6.53	7.88	15.05	5.85	8.15
Endogenous1	rno-miR-30b-5p	MIMAT0000806	344.52	467.87	381.58	340.24	316.01	344.93	420.46	285.92	265.58
Endogenous1	rno-miR-30c	MIMAT0000804	1644.5	1572.38	1353.54	1658.32	1649.27	1482.88	1439.15	1592.69	1650.57
Endogenous1	rno-miR-30d	MIMAT0000807	351.5	460.37	466.37	349.61	381.3	418.17	415.75	395.61	359.93
Endogenous1	rno-miR-30e	MIMAT0000805	86.48	142.52	111.29	77.69	91.41	88.99	82.77	75.32	66.4
Endogenous1	rno-miR-31	MIMAT0000810	11.16	19.69	11.66	21.43	16.98	12.6	11.29	5.12	9.32
Endogenous1	rno-miR-3120	MIMAT0017900	1.39	5.63	2.12	12.06	3.92	3.15	11.29	7.31	3.49
Endogenous1	rno-miR-32	MIMAT0000811	18.13	42.19	20.14	25.45	22.2	21.26	16.93	9.51	16.31
Endogenous1	rno-miR-320	MIMAT0000903	12.55	10.31	4.24	4.02	10.45	14.96	13.17	16.09	10.48
Endogenous1	rno-miR-322	MIMAT0001619	440.77	266.28	298.9	257.19	374.78	283.5	185.3	328.34	298.2
Endogenous1	rno-miR-323	MIMAT0000550	73.93	82.51	104.93	115.2	84.88	55.91	115.7	61.43	83.87
Endogenous1	rno-miR-324-3p	MIMAT0000554	15.34	17.81	11.66	8.04	15.67	20.48	13.17	16.82	15.14
Endogenous1	rno-miR-324-5p	MIMAT0000553	47.42	77.82	68.9	57.6	58.76	63.79	43.27	46.07	46.59
Endogenous1	rno-miR-325-3p	MIMAT0004639	2.79	1	1.06	1.34	6.53	1	6.58	4.39	5.82
Endogenous1	rno-miR-325-5p	MIMAT0000557	6.97	4.69	13.78	5.36	7.84	5.51	13.17	11.7	16.31
Endogenous1	rno-miR-326	MIMAT0000560	119.96	127.52	122.95	128.59	97.94	92.14	95	125.05	121.14
Endogenous1	rno-miR-327	MIMAT0000561	1.39	1.88	7.42	1.34	3.92	6.3	1.88	2.93	3.49
Endogenous1	rno-miR-328a	MIMAT0000564	27.9	52.51	40.28	33.49	41.79	32.29	40.45	21.21	43.1
Endogenous1	rno-miR-328b-3p	MIMAT0017904	1.39	1	3.18	5.36	6.53	3.15	4.7	2.93	2.33
Endogenous1	rno-miR-329	MIMAT0000566	405.89	443.49	338.12	242.45	326.46	295.32	220.11	263.99	370.42
Endogenous1	rno-miR-33	MIMAT0000812	32.08	35.63	41.34	49.56	36.56	26.78	41.39	28.52	32.62
Endogenous1	rno-miR-330	MIMAT0004641	13.95	13.13	12.72	14.73	10.45	9.45	12.23	9.51	15.14
Endogenous1	rno-miR-331	MIMAT0000570	72.53	97.51	110.23	95.11	87.49	95.29	94.06	95.8	75.71
Endogenous1	rno-miR-335	MIMAT0000575	177.14	183.77	187.61	174.14	189.35	196.88	107.23	146.25	157.25
Endogenous1	rno-miR-336	MIMAT0000576	5.58	7.5	3.18	2.68	6.53	4.73	5.64	6.58	5.82
Endogenous1	rno-miR-337	MIMAT0000577	97.64	96.57	62.54	88.41	74.43	73.24	47.97	47.53	44.26
Endogenous1	rno-miR-338	MIMAT0000581	15189.7	12365.3	10509.3	14654.3	13538.9	11268.4	13447.1	13620.5	13590.2
Endogenous1	rno-miR-339-3p	MIMAT0004648	2.79	2.81	2.12	4.02	1.31	3.15	2.82	2.93	2.33
Endogenous1	rno-miR-339-5p	MIMAT0000583	2.79	3.75	1.06	2.68	5.22	1	9.41	2.93	6.99
Endogenous1	rno-miR-340-3p	MIMAT0000585	39.06	29.07	26.5	34.83	26.12	29.93	29.16	35.1	26.79
Endogenous1	rno-miR-340-5p	MIMAT0004650	128.32	130.33	94.33	141.99	134.5	85.84	84.66	74.59	72.22
Endogenous1	rno-miR-341	MIMAT0000587	6.97	5.63	5.3	5.36	3.92	5.51	5.64	4.39	9.32
Endogenous1	rno-miR-342-3p	MIMAT0000589	210.62	206.28	162.17	202.27	198.49	202.39	201.29	243.51	227.14
Endogenous1	rno-miR-342-5p	MIMAT0004652	8.37	6.56	3.18	5.36	3.92	5.51	4.7	6.58	8.15
Endogenous1	rno-miR-343	MIMAT0000591	2.79	2.81	1.06	2.68	1.31	3.15	3.76	4.39	4.66
Endogenous1	rno-miR-344a	MIMAT0017842	5.58	10.31	5.3	6.7	3.92	2.36	3.76	2.93	5.82
Endogenous1	rno-miR-344a-3p	MIMAT0000592	43.24	45.94	40.28	61.62	35.26	27.56	45.15	36.56	43.1
Endogenous1	rno-miR-344a-5p	MIMAT0004654	4.18	7.5	3.18	4.02	3.92	3.94	5.64	4.39	5.82
Endogenous1	rno-miR-344b-1-3p+rno-miR-344b-2-3p	MIMAT0017894	1.39	4.69	1.06	2.68	2.61	2.36	5.64	3.66	1.16
Endogenous1	rno-miR-344b-5p	MIMAT0017811	8.37	2.81	3.18	2.68	6.53	5.51	4.7	8.78	6.99
Endogenous1	rno-miR-345-3p	MIMAT0004655	16.74	10.31	14.84	4.02	9.14	7.09	15.99	12.43	17.47
Endogenous1	rno-miR-345-5p	MIMAT0000594	152.04	146.27	155.81	151.37	171.06	186.64	186.24	207.68	182.88
Endogenous1	rno-miR-346	MIMAT0000596	1.39	3.75	2.12	2.68	3.92	1	5.64	3.66	1.16
Endogenous1	rno-miR-347	MIMAT0000598	5.58	4.69	1.06	2.68	1.31	4.73	7.52	2.19	4.66
Endogenous1	rno-miR-349	MIMAT0000599	2.79	1.88	2.12	4.02	3.92	2.36	3.76	2.93	4.66
Endogenous1	rno-miR-34a	MIMAT0000815	37.66	37.5	46.64	42.86	35.26	38.59	66.78	32.18	29.12
Endogenous1	rno-miR-34b	MIMAT0000813	13.95	15.94	10.6	9.38	11.75	11.03	14.11	9.51	15.14
Endogenous1	rno-miR-34c	MIMAT0000814	26.5	21.57	39.22	36.17	40.48	33.86	37.62	39.49	48.92
Endogenous1	rno-miR-350	MIMAT0000604	68.35	42.19	47.7	45.54	56.15	43.31	63.02	57.04	58.24
Endogenous1	rno-miR-351	MIMAT0000608	11.16	12.19	13.78	4.02	18.28	11.03	13.17	24.13	13.98
Endogenous1	rno-miR-352	MIMAT0000610	20.92	16.88	10.6	12.06	30.03	18.11	11.29	24.13	23.3
Endogenous1	rno-miR-3541	MIMAT0017795	5.58	3.75	1.06	4.02	1.31	1.58	6.58	3.66	6.99
Endogenous1	rno-miR-3542	MIMAT0017796	1.39	4.69	6.36	5.36	2.61	2.36	3.76	1.46	2.33
Endogenous1	rno-miR-3543	MIMAT0017797	1.39	3.75	4.24	4.02	6.53	1	3.76	4.39	5.82
Endogenous1	rno-miR-3544	MIMAT0017798	2.79	2.81	1.06	1.34	2.61	2.36	1.88	1.46	1.16
Endogenous1	rno-miR-3545-3p	MIMAT0017800	12.55	7.5	4.24	4.02	6.53	7.09	10.35	10.24	10.48
Endogenous1	rno-miR-3545-5p	MIMAT0017799	4.18	15.94	3.18	1.34	3.92	3.15	8.47	3.66	3.49
Endogenous1	rno-miR-3546	MIMAT0017801	5.58	5.63	4.24	5.36	1.31	7.09	8.47	10.24	11.65
Endogenous1	rno-miR-3547	MIMAT0017802	9.76	2.81	3.18	1.34	2.61	6.3	3.76	2.93	8.15
Endogenous1	rno-miR-3548	MIMAT0017806	4.18	1.88	1.06	1.34	2.61	6.3	1	1	5.82
Endogenous1	rno-miR-3549	MIMAT0017807	2.79	5.63	4.24	2.68	2.61	1.58	4.7	2.93	2.33
Endogenous1	rno-miR-3550	MIMAT0017808	2.79	1	1.06	1.34	2.61	3.94	1.88	1.46	2.33
Endogenous1	rno-miR-3551-3p	MIMAT0017810	5.58	5.63	1.06	1.34	1.31	1.58	1.88	4.39	5.82
Endogenous1	rno-miR-3551-5p	MIMAT0017809	6.97	5.63	3.18	2.68	1.31	3.94	6.58	5.12	3.49
Endogenous1	rno-miR-3552	MIMAT0017813	2.79	3.75	2.12	1.34	2.61	2.36	6.58	5.85	8.15
Endogenous1	rno-miR-3553	MIMAT0017814	2.79	3.75	3.18	5.36	1.31	5.51	5.64	4.39	3.49
Endogenous1	rno-miR-3555	MIMAT0017817	5.58	5.63	4.24	5.36	7.84	3.15	7.52	2.19	10.48
Endogenous1	rno-miR-3557-3p	MIMAT0017820	4.18	3.75	3.18	4.02	6.53	6.3	6.58	8.04	5.82
Endogenous1	rno-miR-3557-5p	MIMAT0017819	5.58	10.31	2.12	6.7	7.84	7.09	9.41	9.51	12.81
Endogenous1	rno-miR-3558-3p	MIMAT0017826	20.92	5.63	6.36	6.7	2.61	11.03	8.47	7.31	9.32
Endogenous1	rno-miR-3558-5p	MIMAT0017825	8.37	8.44	9.54	12.06	7.84	10.24	8.47	13.89	23.3
Endogenous1	rno-miR-3559-3p	MIMAT0017828	9.76	5.63	5.3	2.68	1.31	3.94	4.7	2.19	6.99
Endogenous1	rno-miR-3559-5p	MIMAT0017827	11.16	14.06	8.48	9.38	13.06	14.96	25.4	16.82	13.98
Endogenous1	rno-miR-3560	MIMAT0017829	9.76	3.75	1.06	4.02	3.92	4.73	11.29	2.19	4.66
Endogenous1	rno-miR-3561-3p	MIMAT0017831	13.95	7.5	4.24	2.68	9.14	6.3	12.23	4.39	6.99
Endogenous1	rno-miR-3561-5p	MIMAT0017830	13.95	6.56	9.54	6.7	7.84	9.45	15.05	8.78	6.99
Endogenous1	rno-miR-3562	MIMAT0017832	6.97	7.5	7.42	6.7	7.84	3.94	4.7	8.04	11.65
Endogenous1	rno-miR-3563-3p	MIMAT0017834	16.74	14.06	8.48	2.68	14.36	6.3	8.47	7.31	12.81
Endogenous1	rno-miR-3563-5p	MIMAT0017833	37.66	18.75	28.62	41.53	28.73	25.2	36.68	35.1	30.29
Endogenous1	rno-miR-3564	MIMAT0017837	6.97	2.81	3.18	2.68	3.92	5.51	3.76	8.78	9.32
Endogenous1	rno-miR-3566	MIMAT0017841	8.37	13.13	2.12	8.04	3.92	2.36	6.58	6.58	3.49
Endogenous1	rno-miR-3567	MIMAT0017843	13.95	6.56	11.66	1.34	14.36	6.3	15.99	9.51	20.97
Endogenous1	rno-miR-3568	MIMAT0017848	5.58	9.38	3.18	13.4	1.31	6.3	14.11	3.66	10.48
Endogenous1	rno-miR-3569	MIMAT0017849	18.13	11.25	5.3	13.4	11.75	7.09	15.99	10.97	20.97
Endogenous1	rno-miR-3570	MIMAT0017850	6.97	8.44	3.18	9.38	5.22	3.94	13.17	7.31	13.98
Endogenous1	rno-miR-3571	MIMAT0017851	43.24	30	14.84	24.11	23.51	18.9	32.92	21.94	47.76
Endogenous1	rno-miR-3572	MIMAT0017853	5.58	5.63	1.06	4.02	3.92	3.94	5.64	3.66	6.99
Endogenous1	rno-miR-3573-3p	MIMAT0017857	13.95	3.75	3.18	4.02	13.06	3.94	8.47	9.51	16.31
Endogenous1	rno-miR-3573-5p	MIMAT0017856	4.18	5.63	4.24	8.04	14.36	4.73	9.41	9.51	20.97
Endogenous1	rno-miR-3575	MIMAT0017861	16.74	14.06	16.96	13.4	24.81	7.88	15.99	14.63	17.47
Endogenous1	rno-miR-3577	MIMAT0017863	13.95	2.81	6.36	5.36	7.84	5.51	4.7	5.12	8.15
Endogenous1	rno-miR-3578	MIMAT0017866	27.9	26.25	21.2	24.11	11.75	19.69	22.57	21.21	39.6
Endogenous1	rno-miR-3579	MIMAT0017867	20.92	19.69	10.6	18.75	18.28	15.75	15.05	18.28	26.79
Endogenous1	rno-miR-3580-3p	MIMAT0017869	11.16	2.81	4.24	6.7	7.84	6.3	5.64	9.51	12.81
Endogenous1	rno-miR-3580-5p	MIMAT0017868	4.18	5.63	4.24	12.06	9.14	3.94	10.35	8.78	12.81
Endogenous1	rno-miR-3581	MIMAT0017870	29.29	22.5	11.66	13.4	13.06	16.54	22.57	13.16	26.79
Endogenous1	rno-miR-3583-3p	MIMAT0017874	1.39	1	1.06	1.34	1.31	1	1	1	1.16
Endogenous1	rno-miR-3583-5p	MIMAT0017873	9.76	1.88	7.42	4.02	3.92	3.15	3.76	5.12	6.99
Endogenous1	rno-miR-3584-3p	MIMAT0017876	5.58	7.5	9.54	8.04	7.84	11.03	10.35	9.51	12.81
Endogenous1	rno-miR-3585-3p	MIMAT0017879	20.92	24.38	23.32	26.79	23.51	23.63	32.92	16.82	30.29
Endogenous1	rno-miR-3585-5p	MIMAT0017878	1.39	1	1.06	1.34	1.31	1	1	1	1.16
Endogenous1	rno-miR-3586-3p	MIMAT0017881	8.37	7.5	7.42	4.02	13.06	4.73	9.41	7.31	8.15
Endogenous1	rno-miR-3586-5p	MIMAT0017880	8.37	6.56	6.36	5.36	7.84	3.15	3.76	8.78	16.31
Endogenous1	rno-miR-3589	MIMAT0017888	30.69	11.25	12.72	20.09	16.98	13.39	38.57	27.06	26.79
Endogenous1	rno-miR-3590-3p	MIMAT0017890	13.95	14.06	10.6	25.45	26.12	12.6	19.75	15.36	18.64
Endogenous1	rno-miR-3590-5p	MIMAT0017889	58.58	189.4	29.68	36.17	44.4	46.46	92.18	43.14	66.4
Endogenous1	rno-miR-3592	MIMAT0017895	22.32	18.75	15.9	25.45	24.81	14.96	28.22	15.36	33.78
Endogenous1	rno-miR-3593-3p	MIMAT0017897	4.18	1.88	3.18	2.68	2.61	3.94	3.76	5.12	9.32
Endogenous1	rno-miR-3593-5p	MIMAT0017896	61.37	36.57	36.04	52.24	48.32	29.93	69.61	48.99	72.22
Endogenous1	rno-miR-3594-3p	MIMAT0017899	1.39	1	3.18	1.34	5.22	1	1	1	1.16
Endogenous1	rno-miR-3594-5p	MIMAT0017898	71.14	49.69	37.1	68.32	61.37	48.04	79.95	59.96	73.38
Endogenous1	rno-miR-3595	MIMAT0017903	41.84	22.5	15.9	25.45	28.73	16.54	33.86	25.59	32.62
Endogenous1	rno-miR-3596b	MIMAT0017871	19.53	15.94	8.48	10.72	19.59	7.88	25.4	13.16	20.97
Endogenous1	rno-miR-3596c	MIMAT0017877	55.79	46.88	21.2	57.6	50.93	44.1	40.45	34.37	41.93
Endogenous1	rno-miR-3596d	MIMAT0017823	13.95	11.25	8.48	5.36	14.36	5.51	10.35	5.85	12.81
Endogenous1	rno-miR-3597-5p	MIMAT0017835	12.55	9.38	6.36	14.73	5.22	6.3	10.35	7.31	8.15
Endogenous1	rno-miR-361	MIMAT0003117	68.35	64.7	65.72	56.26	96.63	70.88	109.11	75.32	68.73
Endogenous1	rno-miR-362	MIMAT0012828	18.13	10.31	5.3	12.06	5.22	11.81	6.58	8.04	2.33
Endogenous1	rno-miR-363	MIMAT0003210	90.66	130.33	76.32	96.45	83.57	92.14	103.47	74.59	73.38
Endogenous1	rno-miR-365	MIMAT0001549	106.01	101.26	89.03	115.2	112.3	154.35	92.18	124.31	82.7
Endogenous1	rno-miR-369-3p	MIMAT0003207	295.7	336.6	319.04	277.28	270.31	167.74	175.9	130.16	170.07
Endogenous1	rno-miR-369-5p	MIMAT0003206	34.87	32.82	26.5	30.81	35.26	22.05	28.22	28.52	30.29
Endogenous1	rno-miR-370	MIMAT0003122	9.76	7.5	6.36	12.06	6.53	8.66	13.17	9.51	3.49
Endogenous1	rno-miR-374	MIMAT0003208	55.79	63.76	64.66	70.99	62.68	70.09	58.32	65.08	57.08
Endogenous1	rno-miR-375	MIMAT0005307	2.79	4.69	1.06	2.68	1.31	1	4.7	2.19	4.66
Endogenous1	rno-miR-376a	MIMAT0003198	83.69	283.16	80.56	41.53	52.23	55.13	64.9	38.76	24.46
Endogenous1	rno-miR-376b-3p	MIMAT0003196	234.33	255.97	281.94	290.68	219.38	191.36	179.66	146.98	172.4
Endogenous1	rno-miR-376b-5p	MIMAT0003195	126.93	126.58	127.19	150.03	124.05	90.56	91.24	81.17	106
Endogenous1	rno-miR-376c	MIMAT0003194	205.04	164.08	155.81	190.21	134.5	111.83	110.99	122.85	100.18
Endogenous1	rno-miR-377	MIMAT0003123	55.79	61.88	51.94	70.99	49.62	39.38	71.49	70.2	68.73
Endogenous1	rno-miR-378	MIMAT0003379	103.22	71.26	102.81	96.45	125.36	204.75	111.93	138.94	111.82
Endogenous1	rno-miR-379	MIMAT0003192	22.32	15.94	28.62	30.81	18.28	19.69	28.22	27.06	29.12
Endogenous1	rno-miR-380	MIMAT0005308	6.97	23.44	5.3	13.4	14.36	9.45	10.35	13.16	4.66
Endogenous1	rno-miR-381	MIMAT0003199	11.16	8.44	4.24	18.75	11.75	7.09	15.99	7.31	11.65
Endogenous1	rno-miR-382	MIMAT0003201	378	245.66	307.38	425.97	374.78	316.58	461.84	462.89	609.21
Endogenous1	rno-miR-383	MIMAT0003114	12.55	1.88	5.3	2.68	7.84	4.73	4.7	5.85	6.99
Endogenous1	rno-miR-384-3p	MIMAT0005310	66.95	109.7	80.56	69.65	100.55	57.49	79.01	40.22	50.09
Endogenous1	rno-miR-384-5p	MIMAT0005309	51.61	88.14	66.78	60.28	73.13	58.28	84.66	95.8	90.86
Endogenous1	rno-miR-409-3p	MIMAT0003205	6.97	7.5	9.54	9.38	3.92	6.3	14.11	8.78	11.65
Endogenous1	rno-miR-409-5p	MIMAT0003204	57.19	35.63	37.1	61.62	61.37	47.25	81.83	67.28	76.88
Endogenous1	rno-miR-410	MIMAT0005311	171.56	192.21	183.37	176.82	188.04	98.44	148.62	130.16	128.13
Endogenous1	rno-miR-411	MIMAT0005312	266.41	240.03	218.35	293.35	252.03	229.16	249.26	234.74	277.23
Endogenous1	rno-miR-412	MIMAT0003124	4.18	4.69	2.12	4.02	1.31	2.36	7.52	3.66	8.15
Endogenous1	rno-miR-421	MIMAT0001320	51.61	35.63	44.52	45.54	53.54	41.74	64.9	44.61	74.55
Endogenous1	rno-miR-423	MIMAT0005313	25.11	33.75	32.86	30.81	40.48	39.38	38.57	36.56	34.95
Endogenous1	rno-miR-425	MIMAT0005314	58.58	43.13	51.94	56.26	70.52	48.83	69.61	78.25	72.22
Endogenous1	rno-miR-429	MIMAT0001538	4.18	5.63	3.18	5.36	2.61	1.58	4.7	2.19	2.33
Endogenous1	rno-miR-431	MIMAT0001626	99.03	78.76	89.03	93.77	69.21	77.18	84.66	68.01	87.36
Endogenous1	rno-miR-433	MIMAT0001628	108.8	54.38	76.32	109.84	74.43	83.48	154.26	119.2	154.92
Endogenous1	rno-miR-434	MIMAT0005315	619.3	679.77	719.7	709.94	679.04	612.68	649.97	582.82	632.51
Endogenous1	rno-miR-448	MIMAT0001534	2.79	10.31	5.3	2.68	18.28	3.94	13.17	10.24	18.64
Endogenous1	rno-miR-449a	MIMAT0001543	12.55	3.75	8.48	16.07	11.75	7.88	13.17	10.97	12.81
Endogenous1	rno-miR-449c-3p	MIMAT0017804	108.8	46.88	32.86	80.37	63.99	42.53	69.61	63.62	96.68
Endogenous1	rno-miR-449c-5p	MIMAT0017803	2.79	1	1.06	4.02	3.92	1	9.41	5.12	6.99
Endogenous1	rno-miR-450a	MIMAT0001547	446.34	224.09	308.44	389.8	306.87	368.55	314.17	436.56	304.02
Endogenous1	rno-miR-451	MIMAT0001633	270.6	1	1.06	1.34	3.92	16.54	22.57	8.04	10.48
Endogenous1	rno-miR-455	MIMAT0005316	124.14	78.76	75.26	108.5	95.33	94.5	88.42	76.78	88.53
Endogenous1	rno-miR-463	MIMAT0005317	13.95	6.56	5.3	10.72	3.92	7.88	8.47	2.93	6.99
Endogenous1	rno-miR-465	MIMAT0012850	22.32	15.94	8.48	21.43	27.42	12.6	24.46	24.13	12.81
Endogenous1	rno-miR-466b	MIMAT0005278	37.66	18.75	10.6	20.09	31.34	25.99	35.74	29.25	41.93
Endogenous1	rno-miR-466c	MIMAT0005279	1.39	1	1.06	1.34	1.31	1	1	1	1.16
Endogenous1	rno-miR-466d	MIMAT0017824	37.66	23.44	22.26	46.88	36.56	26.78	44.21	29.98	53.58
Endogenous1	rno-miR-471	MIMAT0005318	1.39	10.31	3.18	1.34	2.61	2.36	4.7	3.66	12.81
Endogenous1	rno-miR-483	MIMAT0003121	15.34	15.94	6.36	5.36	6.53	9.45	5.64	7.31	15.14
Endogenous1	rno-miR-484	MIMAT0005319	2.79	5.63	3.18	4.02	3.92	7.88	6.58	7.31	5.82
Endogenous1	rno-miR-485	MIMAT0003203	55.79	30	56.18	62.96	43.09	41.74	42.33	51.19	41.93
Endogenous1	rno-miR-487b	MIMAT0003200	157.62	149.08	149.45	211.64	143.64	118.91	135.45	125.05	125.8
Endogenous1	rno-miR-488	MIMAT0005341	9.76	12.19	11.66	10.72	9.14	11.03	10.35	10.24	10.48
Endogenous1	rno-miR-489	MIMAT0003113	22.32	13.13	12.72	16.07	23.51	13.39	29.16	18.28	32.62
Endogenous1	rno-miR-490	MIMAT0012823	6.97	4.69	5.3	5.36	2.61	5.51	9.41	6.58	10.48
Endogenous1	rno-miR-493	MIMAT0003191	5.58	7.5	11.66	10.72	2.61	8.66	14.11	5.12	10.48
Endogenous1	rno-miR-494	MIMAT0003193	13.95	9.38	24.38	25.45	16.98	16.54	28.22	18.28	19.8
Endogenous1	rno-miR-495	MIMAT0005320	375.21	330.98	385.82	354.97	285.98	229.95	292.53	241.32	266.75
Endogenous1	rno-miR-496	MIMAT0012860	39.06	35.63	39.22	68.32	61.37	39.38	44.21	41.68	43.1
Endogenous1	rno-miR-497	MIMAT0003383	19.53	34.69	14.84	25.45	18.28	28.35	29.16	28.52	23.3
Endogenous1	rno-miR-499	MIMAT0003381	280.36	369.42	281.94	258.53	310.79	300.83	270.9	234	224.81
Endogenous1	rno-miR-500	MIMAT0005321	23.71	32.82	14.84	29.47	20.89	13.39	26.34	13.16	29.12
Endogenous1	rno-miR-501	MIMAT0003116	62.77	29.07	18.02	52.24	47.01	33.08	54.56	35.83	41.93
Endogenous1	rno-miR-503	MIMAT0003213	11.16	9.38	6.36	2.68	11.75	4.73	5.64	11.7	16.31
Endogenous1	rno-miR-504	MIMAT0012830	18.13	24.38	15.9	22.77	22.2	15.75	31.04	32.18	30.29
Endogenous1	rno-miR-505	MIMAT0003380	8.37	9.38	8.48	8.04	6.53	7.88	9.41	8.78	12.81
Endogenous1	rno-miR-511	MIMAT0012829	1.39	1	1.06	1.34	1.31	1	1	1	1.16
Endogenous1	rno-miR-532-3p	MIMAT0005323	19.53	19.69	16.96	25.45	23.51	14.96	22.57	19.01	25.63
Endogenous1	rno-miR-532-5p	MIMAT0005322	89.27	58.13	83.74	58.94	41.79	67.73	22.57	46.8	1.16
Endogenous1	rno-miR-539	MIMAT0003176	118.56	79.7	84.8	70.99	103.16	71.66	95	84.83	108.33
Endogenous1	rno-miR-540	MIMAT0003174	9.76	5.63	8.48	2.68	3.92	5.51	11.29	10.24	9.32
Endogenous1	rno-miR-541	MIMAT0003177	18.13	23.44	22.26	20.09	18.28	15.75	23.52	19.74	17.47
Endogenous1	rno-miR-542-3p	MIMAT0003179	46.03	30.94	39.22	50.9	31.34	39.38	41.39	57.77	51.25
Endogenous1	rno-miR-542-5p	MIMAT0003178	61.37	36.57	41.34	30.81	31.34	44.1	52.67	78.25	40.77
Endogenous1	rno-miR-543	MIMAT0004787	96.24	105.95	80.56	85.73	111	75.6	138.27	77.51	103.67
Endogenous1	rno-miR-544	MIMAT0012831	1.39	1	1.06	1.34	1.31	1	1	1	1.16
Endogenous1	rno-miR-547	MIMAT0012851	1.39	1	1.06	1.34	1.31	1	10.35	5.85	6.99
Endogenous1	rno-miR-551b	MIMAT0005596	23.71	36.57	15.9	13.4	22.2	22.05	19.75	19.74	23.3
Endogenous1	rno-miR-568	MIMAT0012832	18.13	15	13.78	4.02	18.28	11.03	18.81	16.82	22.13
Endogenous1	rno-miR-582	MIMAT0012833	26.5	16.88	12.72	14.73	9.14	14.18	11.29	12.43	10.48
Endogenous1	rno-miR-592	MIMAT0012834	20.92	11.25	11.66	12.06	23.51	9.45	15.99	8.04	13.98
Endogenous1	rno-miR-598-3p	MIMAT0005325	27.9	37.5	21.2	17.41	9.14	10.24	27.28	13.89	12.81
Endogenous1	rno-miR-598-5p	MIMAT0005324	1.39	1	1.06	1.34	1.31	1	1	1	1.16
Endogenous1	rno-miR-615	MIMAT0012835	5.58	1.88	6.36	6.7	1.31	3.15	3.76	10.97	5.82
Endogenous1	rno-miR-628	MIMAT0012836	1.39	1	1.06	1.34	1.31	1	1	1	1.16
Endogenous1	rno-miR-632	MIMAT0012837	8.37	5.63	7.42	4.02	5.22	4.73	6.58	4.39	6.99
Endogenous1	rno-miR-652	MIMAT0005342	139.48	93.76	143.09	135.29	168.45	113.4	170.25	201.83	180.55
Endogenous1	rno-miR-653	MIMAT0012838	4.18	4.69	4.24	2.68	3.92	1.58	3.76	2.19	1.16
Endogenous1	rno-miR-665	MIMAT0012844	33.48	26.25	37.1	28.13	23.51	15.75	23.52	19.74	29.12
Endogenous1	rno-miR-666	MIMAT0012855	1.39	1.88	2.12	2.68	1.31	1	5.64	1.46	1.16
Endogenous1	rno-miR-667	MIMAT0012852	12.55	17.81	19.08	25.45	18.28	27.56	17.87	31.44	33.78
Endogenous1	rno-miR-668	MIMAT0012839	11.16	9.38	3.18	1.34	2.61	5.51	6.58	8.78	8.15
Endogenous1	rno-miR-671	MIMAT0005326	8.37	1	2.12	2.68	1.31	5.51	3.76	5.12	3.49
Endogenous1	rno-miR-672	MIMAT0005327	2.79	6.56	9.54	9.38	3.92	7.09	7.52	6.58	5.82
Endogenous1	rno-miR-673	MIMAT0005328	8.37	1.88	3.18	6.7	2.61	3.15	1.88	1.46	4.66
Endogenous1	rno-miR-674-3p	MIMAT0005330	32.08	25.32	24.38	20.09	33.95	22.05	42.33	51.19	41.93
Endogenous1	rno-miR-674-5p	MIMAT0005329	48.82	27.19	32.86	41.53	52.23	30.71	45.15	54.84	32.62
Endogenous1	rno-miR-675	MIMAT0012841	4.18	2.81	4.24	2.68	5.22	3.15	1.88	3.66	1.16
Endogenous1	rno-miR-678	MIMAT0012857	1.39	1.88	4.24	1.34	2.61	5.51	4.7	4.39	4.66
Endogenous1	rno-miR-702-3p	MIMAT0017885	1.39	4.69	4.24	2.68	5.22	2.36	4.7	5.12	4.66
Endogenous1	rno-miR-702-5p	MIMAT0017884	1.39	1	1.06	1.34	1.31	1	4.7	2.93	2.33
Endogenous1	rno-miR-708	MIMAT0005331	9.76	6.56	3.18	9.38	9.14	6.3	12.23	8.04	11.65
Endogenous1	rno-miR-711	MIMAT0012859	1.39	1	1.06	1.34	1.31	1	5.64	1	1.16
Endogenous1	rno-miR-741-3p	MIMAT0017902	4.18	1	1.06	1.34	1.31	1	5.64	5.12	5.82
Endogenous1	rno-miR-741-5p	MIMAT0017901	1.39	1	1.06	1.34	1.31	1	1	4.39	5.82
Endogenous1	rno-miR-742	MIMAT0005333	1.39	1	1.06	1.34	1.31	1	3.76	1.46	1.16
Endogenous1	rno-miR-743a	MIMAT0005334	1.39	1	1.06	1.34	1.31	1	2.82	5.12	2.33
Endogenous1	rno-miR-743b	MIMAT0005280	12.55	4.69	2.12	9.38	11.75	10.24	7.52	1	1.16
Endogenous1	rno-miR-758	MIMAT0005335	12.55	8.44	10.6	9.38	13.06	14.96	13.17	8.78	15.14
Endogenous1	rno-miR-759	MIMAT0012856	1.39	7.5	1.06	1.34	1.31	3.15	6.58	4.39	3.49
Endogenous1	rno-miR-760-3p	MIMAT0005337	2.79	1.88	3.18	1.34	2.61	3.15	4.7	6.58	3.49
Endogenous1	rno-miR-760-5p	MIMAT0005336	1.39	5.63	1.06	1.34	2.61	1	2.82	7.31	10.48
Endogenous1	rno-miR-761	MIMAT0012853	8.37	4.69	5.3	2.68	5.22	2.36	1.88	4.39	6.99
Endogenous1	rno-miR-764	MIMAT0012854	11.16	9.38	1.06	4.02	5.22	4.73	3.76	5.12	5.82
Endogenous1	rno-miR-770	MIMAT0005338	1.39	3.75	4.24	2.68	9.14	3.15	1.88	2.93	6.99
Endogenous1	rno-miR-7a	MIMAT0000606	139.48	236.28	112.35	64.3	111	84.26	61.14	48.26	106
Endogenous1	rno-miR-7b	MIMAT0000780	27.9	34.69	21.2	12.06	16.98	18.9	13.17	7.31	15.14
Endogenous1	rno-miR-802	MIMAT0012840	19.53	9.38	4.24	4.02	7.84	11.03	15.05	9.51	9.32
Endogenous1	rno-miR-871	MIMAT0005281	2.79	8.44	2.12	9.38	7.84	7.88	10.35	6.58	12.81
Endogenous1	rno-miR-872	MIMAT0005282	146.46	118.14	89.03	105.82	117.53	106.31	120.4	116.27	154.92
Endogenous1	rno-miR-873	MIMAT0005339	5.58	5.63	4.24	4.02	1.31	4.73	4.7	2.93	4.66
Endogenous1	rno-miR-874	MIMAT0005284	9.76	4.69	5.3	9.38	1.31	3.94	9.41	9.51	8.15
Endogenous1	rno-miR-875	MIMAT0012842	5.58	1.88	4.24	1.34	1.31	1.58	1.88	5.12	4.66
Endogenous1	rno-miR-876	MIMAT0012843	16.74	10.31	4.24	4.02	9.14	7.09	10.35	7.31	6.99
Endogenous1	rno-miR-877	MIMAT0005285	4.18	2.81	1.06	5.36	3.92	3.15	6.58	2.93	6.99
Endogenous1	rno-miR-878	MIMAT0005286	1.39	1	1.06	1.34	1.31	1	7.52	1.46	3.49
Endogenous1	rno-miR-879	MIMAT0005287	1.39	2.81	1.06	4.02	1.31	1	2.82	1.46	2.33
Endogenous1	rno-miR-880	MIMAT0005288	8.37	4.69	1.06	1.34	5.22	1.58	8.47	4.39	8.15
Endogenous1	rno-miR-881	MIMAT0005289	4.18	1	2.12	4.02	3.92	3.15	4.7	2.93	3.49
Endogenous1	rno-miR-883	MIMAT0005290	4.18	1	2.12	1.34	1.31	1.58	3.76	1.46	4.66
Endogenous1	rno-miR-9	MIMAT0000781	1944.39	1518.94	1728.76	2302.63	1885.63	1417.51	1890.65	1551.74	1991.87
Endogenous1	rno-miR-92a	MIMAT0000816	5.58	3.75	4.24	1.34	6.53	1.58	3.76	1	5.82
Endogenous1	rno-miR-92b	MIMAT0005340	5.58	5.63	6.36	6.7	10.45	9.45	14.11	5.12	8.15
Endogenous1	rno-miR-93	MIMAT0000817	114.38	45.94	95.39	85.73	83.57	100.8	96.88	112.61	122.31
Endogenous1	rno-miR-935	MIMAT0012845	2.79	1.88	4.24	4.02	1.31	1	3.76	2.19	3.49
Endogenous1	rno-miR-96	MIMAT0000818	1004.28	1313.6	1395.94	1457.4	1109.96	844.21	821.16	664.72	760.64
Endogenous1	rno-miR-98	MIMAT0000819	258.04	303.79	269.22	263.88	278.14	244.91	326.4	254.48	265.58
Endogenous1	rno-miR-99a	MIMAT0000820	2076.9	1686.77	1603.69	2223.6	1909.14	1738.03	2095.7	2008.78	2335.5
Endogenous1	rno-miR-99b	MIMAT0000821	231.54	167.83	211.99	199.59	199.79	222.08	266.2	214.99	230.64
Housekeeping	Actb	NM_031144.2	11.16	12.19	10.6	17.41	14.36	13.39	28.22	22.67	23.3
Housekeeping	B2m	NM_012512.1	1.39	1	1.06	1.34	1.31	1	24.46	32.18	19.8
Housekeeping	Gapdh	NM_017008.2	9.76	1	1.06	1.34	3.92	1	33.86	27.06	32.62
Housekeeping	Rpl19	NM_031103.1	11.16	1	4.24	4.02	2.61	11.03	11.29	11.7	8.15

## Sheet: 7D-NormalizedData
File Name			20180118_20180118-Lsr_07 S07D-1_07.RCC	20180118_20180118-Lsr_08 S07D-2_08.RCC	20180118_20180118-Lsr_09 V07D-1_09.RCC	20180118_20180118-Lsr_10 V07D-2_10.RCC	20180118_20180118-Lsr_11 G07D-1_11.RCC	20180118_20180118-Lsr_12 G07D-2_12.RCC
Description
Sample ID			07 S07D-1	08 S07D-2	09 V07D-1	10 V07D-2	11 G07D-1	12 G07D-2
Owner
Sample Date			01/18/2018	01/18/2018	01/18/2018	01/18/2018	01/18/2018	01/18/2018
File Version			1.7	1.7	1.7	1.7	1.7	1.7
Gene RLF			NS_R_MIR_1.5	NS_R_MIR_1.5	NS_R_MIR_1.5	NS_R_MIR_1.5	NS_R_MIR_1.5	NS_R_MIR_1.5
Comments
Lane ID			7	8	9	10	11	12
FOV Count			555	555	555	555	555	555
FOV Counted			549	551	555	550	547	549
Scanner ID			1110C0013	1110C0013	1110C0013	1110C0013	1110C0013	1110C0013
Stage Position			4	4	4	4	4	4
Binding Density			0.21	0.16	0.22	0.17	0.2	0.19
Messages
Positive	POS_A	ERCC_00117.1	26007	24830	26174	25603	27248	27860
Positive	POS_B	ERCC_00112.1	7078	6882	7383	6997	7483	7688
Positive	POS_C	ERCC_00002.1	2202	2208	2158	2229	2241	2354
Positive	POS_D	ERCC_00092.1	536	476	552	556	567	605
Positive	POS_E	ERCC_00035.1	82	75	83	90	113	86
Positive	POS_F	ERCC_00034.1	65	71	64	79	70	51
Negative	NEG_A	ERCC_00096.1	13	7	17	7	7	4
Negative	NEG_B	ERCC_00041.1	4	3	11	4	9	6
Negative	NEG_C	ERCC_00019.1	26	20	22	22	21	25
Negative	NEG_D	ERCC_00076.1	10	6	8	7	11	8
Negative	NEG_E	ERCC_00098.1	8	11	15	6	13	5
Negative	NEG_F	ERCC_00126.1	14	13	14	13	14	16
Negative	NEG_G	ERCC_00144.1	3	5	6	3	3	2
Negative	NEG_H	ERCC_00154.1	4	1	7	3	8	9
Ligation	LIG_NEG_A	nmiR00810.1	3.63	4.04	9.63	8.06	7.19	4.85
Ligation	LIG_NEG_B	nmiR00828.1	9.06	4.04	2.63	2.3	1.2	4.85
Ligation	LIG_NEG_C	nmiR00803.1	1.81	5.04	7	3.45	7.19	2.91
Ligation	LIG_POS_A	nmiR00813.1	20506.8	20940.6	15173.7	20413.2	25033.5	23449.3
Ligation	LIG_POS_B	nmiR00809.1	4474.39	4278.93	3166.04	4630.69	5208.77	5059.69
Ligation	LIG_POS_C	nmiR00811.1	531.09	458.06	381.64	469.75	517.76	561.43
SpikeIn	ath-miR159a	MIMAT0000177	8.16	9.08	11.38	3.45	3.6	13.58
SpikeIn	cel-miR-248	MIMAT0000304	4.53	4.04	2.63	3.45	4.79	5.82
SpikeIn	cel-miR-254	MIMAT0000310	8.16	2.02	3.5	5.76	9.59	6.79
SpikeIn	osa-miR414	MIMAT0001330	38.97	24.21	35.01	37.99	23.97	32
SpikeIn	osa-miR442	MIMAT0001605	4.53	1.01	1.75	2.3	5.99	5.82
Endogenous1	rno-let-7a	MIMAT0000774	2766.93	2579.87	2283.71	2811.57	2912.41	3219.28
Endogenous1	rno-let-7b	MIMAT0000775	3057.85	3061.14	3067.13	3372.27	3993.47	3466.54
Endogenous1	rno-let-7c	MIMAT0000776	7271.23	6462.29	5136.39	6787.15	7602.22	8555.33
Endogenous1	rno-let-7d	MIMAT0000562	3960.52	3970.19	3610.7	4147.12	5024.2	4331.48
Endogenous1	rno-let-7e	MIMAT0000777	1446.45	1597.16	1321.74	1415	1749.84	1587.34
Endogenous1	rno-let-7f	MIMAT0000778	519.31	462.1	417.53	500.83	492.59	618.64
Endogenous1	rno-let-7i	MIMAT0000779	1127.43	1364.09	1148.42	1195.09	1508.94	1387.59
Endogenous1	rno-miR-1	MIMAT0003125	67.07	80.72	465.67	75.99	133.04	77.57
Endogenous1	rno-miR-100	MIMAT0000822	1138.31	1138.09	807.92	1092.62	1186.54	1081.17
Endogenous1	rno-miR-101a	MIMAT0000823	38.97	37.33	38.51	27.63	27.57	36.85
Endogenous1	rno-miR-101b	MIMAT0000615	21.75	16.14	21.88	21.88	21.57	22.3
Endogenous1	rno-miR-103	MIMAT0000824	123.26	141.25	118.17	143.92	136.63	143.51
Endogenous1	rno-miR-105	MIMAT0012825	6.34	5.04	5.25	1.15	1.2	7.76
Endogenous1	rno-miR-106b	MIMAT0000825	58	49.44	56.9	58.72	63.52	54.3
Endogenous1	rno-miR-107	MIMAT0000826	3408.59	3194.32	2666.23	2792	2969.94	2903.17
Endogenous1	rno-miR-10a-3p	MIMAT0004709	5.44	2.02	2.63	2.3	1.2	2.91
Endogenous1	rno-miR-10a-5p	MIMAT0000782	515.68	555.93	483.18	407.57	492.59	464.47
Endogenous1	rno-miR-10b	MIMAT0000783	11.78	15.13	18.38	12.66	11.99	16.48
Endogenous1	rno-miR-1188-3p	MIMAT0017855	2.72	8.07	6.13	5.76	4.79	1
Endogenous1	rno-miR-1188-5p	MIMAT0017854	8.16	10.09	13.13	8.06	10.79	13.58
Endogenous1	rno-miR-1193-3p	MIMAT0017859	6.34	6.05	8.75	8.06	11.99	5.82
Endogenous1	rno-miR-1193-5p	MIMAT0017858	6.34	5.04	3.5	4.61	4.79	1.94
Endogenous1	rno-miR-122	MIMAT0000827	6.34	9.08	7.88	10.36	10.79	4.85
Endogenous1	rno-miR-1224	MIMAT0012827	34.44	20.18	14.88	21.88	37.15	28.12
Endogenous1	rno-miR-124	MIMAT0000828	1076.68	1219.81	861.32	939.49	967.21	891.12
Endogenous1	rno-miR-1249	MIMAT0017892	4.53	4.04	7	1.15	7.19	6.79
Endogenous1	rno-miR-125a-3p	MIMAT0004729	17.22	16.14	19.26	20.72	26.37	15.51
Endogenous1	rno-miR-125a-5p	MIMAT0000829	1460.05	1319.7	1090.65	1718.95	1825.35	1375.95
Endogenous1	rno-miR-125b-3p	MIMAT0004730	87.91	50.45	83.16	69.08	79.1	72.72
Endogenous1	rno-miR-125b-5p	MIMAT0000830	17072.8	12895.3	14805.2	17713.4	17004.6	17527.6
Endogenous1	rno-miR-126	MIMAT0000832	2567.54	3474.8	4621.7	2737.89	2621.17	2748.02
Endogenous1	rno-miR-127	MIMAT0000833	415.08	359.18	250.34	326.98	353.56	423.74
Endogenous1	rno-miR-128	MIMAT0000834	54.38	30.27	21.88	40.3	32.36	32
Endogenous1	rno-miR-129	MIMAT0000600	16.31	11.1	14.01	21.88	13.18	18.42
Endogenous1	rno-miR-130a	MIMAT0000836	1471.83	1455.91	1356.75	1514.01	1598.83	1301.29
Endogenous1	rno-miR-130b	MIMAT0000837	9.06	14.13	10.5	11.51	9.59	7.76
Endogenous1	rno-miR-132	MIMAT0000838	68.88	83.74	73.53	94.41	103.07	96
Endogenous1	rno-miR-133a	MIMAT0000839	104.22	95.85	130.42	90.96	98.28	80.48
Endogenous1	rno-miR-133b	MIMAT0003126	8.16	8.07	4.38	6.91	2.4	7.76
Endogenous1	rno-miR-134	MIMAT0000840	74.32	71.64	49.89	61.02	58.73	75.63
Endogenous1	rno-miR-135a	MIMAT0000841	47.13	41.37	49.02	35.69	49.14	52.36
Endogenous1	rno-miR-135b	MIMAT0000611	9.97	2.02	6.13	6.91	2.4	1
Endogenous1	rno-miR-136	MIMAT0000842	62.53	53.47	77.9	59.87	39.55	44.6
Endogenous1	rno-miR-137	MIMAT0000843	296.36	308.74	233.71	269.41	157.01	351.02
Endogenous1	rno-miR-138	MIMAT0000844	766.73	718.37	632.86	649.36	539.33	773.79
Endogenous1	rno-miR-139-3p	MIMAT0004735	9.06	1.01	1.75	1.15	4.79	7.76
Endogenous1	rno-miR-139-5p	MIMAT0000845	38.97	52.47	49.89	50.66	45.54	55.27
Endogenous1	rno-miR-140	MIMAT0000573	93.35	70.63	102.41	88.65	83.9	97.94
Endogenous1	rno-miR-141	MIMAT0000846	15.41	13.12	13.13	16.12	17.98	12.61
Endogenous1	rno-miR-142-3p	MIMAT0000848	108.76	117.04	244.21	168.1	155.81	159.99
Endogenous1	rno-miR-142-5p	MIMAT0000847	17.22	15.13	14.88	11.51	22.77	13.58
Endogenous1	rno-miR-143	MIMAT0000849	17.22	25.22	43.77	29.93	31.16	32.97
Endogenous1	rno-miR-144	MIMAT0000850	8.16	15.13	22.76	13.82	13.18	7.76
Endogenous1	rno-miR-145	MIMAT0000851	512.96	463.11	680.12	523.86	583.68	528.47
Endogenous1	rno-miR-146a	MIMAT0000852	336.24	339.01	331.75	295.89	373.94	352.96
Endogenous1	rno-miR-146b	MIMAT0005595	43.5	41.37	29.76	61.02	67.12	42.67
Endogenous1	rno-miR-147	MIMAT0005297	9.06	5.04	6.13	4.61	4.79	4.85
Endogenous1	rno-miR-148b-3p	MIMAT0000579	168.57	199.77	167.19	158.88	149.82	171.63
Endogenous1	rno-miR-148b-5p	MIMAT0004645	11.78	5.04	13.13	11.51	7.19	12.61
Endogenous1	rno-miR-150	MIMAT0000853	551.03	621.51	595.22	566.46	685.55	516.83
Endogenous1	rno-miR-151	MIMAT0000613	255.58	204.82	280.1	237.18	278.06	215.26
Endogenous1	rno-miR-152	MIMAT0000854	256.48	192.71	315.99	234.87	209.74	279.26
Endogenous1	rno-miR-153	MIMAT0000855	12.69	10.09	9.63	5.76	14.38	8.73
Endogenous1	rno-miR-154	MIMAT0000856	70.69	48.43	52.52	52.96	63.52	58.18
Endogenous1	rno-miR-15b	MIMAT0000784	203.01	194.73	289.73	249.84	207.34	211.39
Endogenous1	rno-miR-16	MIMAT0000785	6049.54	4957.95	5707.1	5465.41	5349	6019.66
Endogenous1	rno-miR-17-1-3p	MIMAT0004710	2.72	12.11	5.25	6.91	9.59	9.7
Endogenous1	rno-miR-17-2-3p	MIMAT0017295	7.25	3.03	1.75	5.76	5.99	1.94
Endogenous1	rno-miR-17-5p	MIMAT0000786	242.89	196.74	187.32	255.6	256.48	251.14
Endogenous1	rno-miR-181a	MIMAT0000858	1553.4	1675.86	1763.77	1594.6	1721.08	1392.43
Endogenous1	rno-miR-181b+rno-miR-181d	MIMAT0000859	7.25	5.04	7	4.61	7.19	6.79
Endogenous1	rno-miR-181c	MIMAT0000857	30.81	36.32	31.51	42.6	46.74	38.79
Endogenous1	rno-miR-182	MIMAT0005300	145.01	167.48	107.66	111.68	143.82	142.54
Endogenous1	rno-miR-183	MIMAT0000860	1255.22	1368.13	981.24	1199.7	988.78	1081.17
Endogenous1	rno-miR-184	MIMAT0000861	4.53	10.09	13.13	4.61	5.99	9.7
Endogenous1	rno-miR-185	MIMAT0000862	90.63	110.98	76.15	72.53	82.7	96.97
Endogenous1	rno-miR-186	MIMAT0000863	7.25	3.03	3.5	1.15	4.79	3.88
Endogenous1	rno-miR-187	MIMAT0000864	2.72	4.04	6.13	10.36	7.19	7.76
Endogenous1	rno-miR-188	MIMAT0005301	1	5.04	4.38	5.76	7.19	3.88
Endogenous1	rno-miR-18a	MIMAT0000787	6.34	3.03	3.5	9.21	17.98	6.79
Endogenous1	rno-miR-190	MIMAT0000865	104.22	135.2	119.92	107.07	89.89	96
Endogenous1	rno-miR-190b	MIMAT0005302	6.34	10.09	6.13	8.06	8.39	6.79
Endogenous1	rno-miR-191	MIMAT0000866	204.82	160.42	214.45	215.3	200.15	202.66
Endogenous1	rno-miR-1912-3p	MIMAT0017865	25.38	15.13	27.13	17.27	28.76	20.36
Endogenous1	rno-miR-1912-5p	MIMAT0017864	1	3.03	3.5	2.3	4.79	1
Endogenous1	rno-miR-192	MIMAT0000867	16.31	21.19	20.13	16.12	19.18	18.42
Endogenous1	rno-miR-193	MIMAT0000868	6.34	3.03	11.38	11.51	3.6	4.85
Endogenous1	rno-miR-194	MIMAT0000869	25.38	11.1	16.63	10.36	20.37	23.27
Endogenous1	rno-miR-1949	MIMAT0017852	8.16	9.08	13.13	6.91	8.39	12.61
Endogenous1	rno-miR-195	MIMAT0000870	112.38	90.8	102.41	78.29	77.9	120.24
Endogenous1	rno-miR-196a	MIMAT0000871	141.38	149.32	167.19	175	218.13	198.78
Endogenous1	rno-miR-196b	MIMAT0001082	180.35	201.79	266.1	215.3	244.5	197.81
Endogenous1	rno-miR-196c	MIMAT0005303	16.31	10.09	28.89	11.51	17.98	14.54
Endogenous1	rno-miR-199a-3p	MIMAT0004738	937.11	1055.36	2249.58	1062.69	1379.5	1092.81
Endogenous1	rno-miR-199a-5p	MIMAT0000872	223.86	248.2	631.98	252.14	302.03	320.96
Endogenous1	rno-miR-19a	MIMAT0000789	6.34	9.08	12.25	6.91	7.19	12.61
Endogenous1	rno-miR-19b	MIMAT0000788	39.88	32.29	26.26	44.9	19.18	28.12
Endogenous1	rno-miR-200a	MIMAT0000874	9.97	4.04	7	10.36	1.2	3.88
Endogenous1	rno-miR-200b	MIMAT0000875	5.44	8.07	10.5	11.51	7.19	9.7
Endogenous1	rno-miR-200c	MIMAT0000873	6.34	6.05	7	8.06	5.99	2.91
Endogenous1	rno-miR-201	MIMAT0012846	8.16	7.06	14.01	8.06	7.19	8.73
Endogenous1	rno-miR-202	MIMAT0012822	5.44	9.08	2.63	6.91	3.6	6.79
Endogenous1	rno-miR-203	MIMAT0000876	235.64	205.82	190.82	223.36	214.54	178.42
Endogenous1	rno-miR-204	MIMAT0000877	6973.06	7386.48	5747.36	6062.95	7517.12	7451.85
Endogenous1	rno-miR-205	MIMAT0000878	1	1.01	1	1.15	1.2	5.82
Endogenous1	rno-miR-206	MIMAT0000879	23.56	25.22	96.29	35.69	27.57	29.09
Endogenous1	rno-miR-207	MIMAT0003115	6.34	3.03	3.5	2.3	5.99	4.85
Endogenous1	rno-miR-208	MIMAT0000880	1	1.01	1	1.15	1.2	1
Endogenous1	rno-miR-208b-3p	MIMAT0017845	10.88	10.09	11.38	16.12	10.79	8.73
Endogenous1	rno-miR-20a+rno-miR-20b-5p	MIMAT0000602	395.15	373.31	375.51	447.87	408.7	337.44
Endogenous1	rno-miR-20b-3p	MIMAT0003212	8.16	14.13	6.13	10.36	8.39	12.61
Endogenous1	rno-miR-21	MIMAT0000790	272.8	192.71	414.03	347.7	377.53	383.02
Endogenous1	rno-miR-210	MIMAT0000881	60.72	54.48	56.9	61.02	76.71	60.12
Endogenous1	rno-miR-211	MIMAT0000882	4.53	14.13	6.13	8.06	13.18	3.88
Endogenous1	rno-miR-212	MIMAT0000883	3.63	3.03	5.25	6.91	3.6	1.94
Endogenous1	rno-miR-214	MIMAT0000885	14.5	14.13	31.51	6.91	22.77	14.54
Endogenous1	rno-miR-215	MIMAT0003118	3.63	5.04	1	2.3	4.79	5.82
Endogenous1	rno-miR-216a	MIMAT0000886	7.25	5.04	4.38	5.76	7.19	7.76
Endogenous1	rno-miR-216b-3p	MIMAT0017847	3.63	2.02	3.5	4.61	3.6	4.85
Endogenous1	rno-miR-216b-5p	MIMAT0017846	15.41	4.04	6.13	6.91	7.19	8.73
Endogenous1	rno-miR-217	MIMAT0000887	4.53	5.04	5.25	5.76	7.19	7.76
Endogenous1	rno-miR-218a	MIMAT0000888	253.76	259.3	223.21	232.57	220.53	237.57
Endogenous1	rno-miR-218b	MIMAT0017838	6.34	8.07	2.63	3.45	5.99	1
Endogenous1	rno-miR-219-1-3p	MIMAT0004741	4.53	5.04	7	2.3	1.2	1.94
Endogenous1	rno-miR-219-2-3p	MIMAT0005446	6.34	1.01	4.38	3.45	5.99	6.79
Endogenous1	rno-miR-219-5p	MIMAT0000889	5.44	6.05	14.88	11.51	8.39	16.48
Endogenous1	rno-miR-22	MIMAT0000791	3702.23	4406.06	3531.92	3633.63	4211.6	3550.9
Endogenous1	rno-miR-221	MIMAT0000890	42.6	42.38	27.13	32.24	45.54	46.54
Endogenous1	rno-miR-222	MIMAT0000891	7.25	10.09	4.38	11.51	17.98	15.51
Endogenous1	rno-miR-223	MIMAT0000892	19.03	34.3	46.39	36.84	31.16	35.88
Endogenous1	rno-miR-224	MIMAT0003119	19.03	10.09	19.26	12.66	8.39	4.85
Endogenous1	rno-miR-23a	MIMAT0000792	3542.72	3241.74	3440.01	3533.46	4553.18	3169.82
Endogenous1	rno-miR-23b	MIMAT0000793	921.71	1002.89	776.41	803.63	883.31	860.09
Endogenous1	rno-miR-24	MIMAT0000794	299.08	173.54	184.69	166.94	189.37	267.63
Endogenous1	rno-miR-25	MIMAT0000795	414.18	385.42	448.16	375.34	450.64	410.17
Endogenous1	rno-miR-26a	MIMAT0000796	164.95	69.62	88.41	65.63	88.69	96.97
Endogenous1	rno-miR-26b	MIMAT0000797	253.76	268.38	255.59	336.19	252.89	303.5
Endogenous1	rno-miR-27a	MIMAT0000799	1688.43	1709.15	1672.74	1927.34	2242.43	1577.64
Endogenous1	rno-miR-27b	MIMAT0000798	7756.1	8427.71	7768.48	7757.72	7925.82	6963.14
Endogenous1	rno-miR-28	MIMAT0000800	97.88	73.65	88.41	77.14	118.65	75.63
Endogenous1	rno-miR-290	MIMAT0000893	1	1.01	1	1.15	1.2	1
Endogenous1	rno-miR-291a-3p	MIMAT0000895	9.97	5.04	2.63	8.06	7.19	8.73
Endogenous1	rno-miR-291a-5p	MIMAT0000894	5.44	3.03	5.25	4.61	4.79	2.91
Endogenous1	rno-miR-291b	MIMAT0017822	1.81	5.04	5.25	5.76	3.6	1.94
Endogenous1	rno-miR-292-3p	MIMAT0000897	7.25	5.04	10.5	10.36	7.19	9.7
Endogenous1	rno-miR-292-5p	MIMAT0000896	9.97	3.03	5.25	8.06	13.18	6.79
Endogenous1	rno-miR-293	MIMAT0012847	11.78	5.04	13.13	4.61	8.39	10.67
Endogenous1	rno-miR-294	MIMAT0012848	3.63	5.04	3.5	6.91	5.99	1
Endogenous1	rno-miR-295	MIMAT0012849	13.59	4.04	7.88	4.61	8.39	6.79
Endogenous1	rno-miR-296	MIMAT0004742	7.25	1.01	2.63	2.3	9.59	4.85
Endogenous1	rno-miR-2964	MIMAT0017882	3.63	3.03	3.5	2.3	2.4	4.85
Endogenous1	rno-miR-297	MIMAT0000899	3.63	3.03	5.25	3.45	9.59	8.73
Endogenous1	rno-miR-298	MIMAT0000900	6.34	4.04	6.13	3.45	8.39	6.79
Endogenous1	rno-miR-2985	MIMAT0017891	1	5.04	2.63	1.15	1.2	1
Endogenous1	rno-miR-299	MIMAT0000901	14.5	22.2	17.51	8.06	16.78	16.48
Endogenous1	rno-miR-29a	MIMAT0000802	4813.35	5111.31	5895.29	5132.67	4296.7	5468.89
Endogenous1	rno-miR-29b	MIMAT0000801	2161.52	2541.53	2654.85	2212.87	1643.17	2434.82
Endogenous1	rno-miR-29c	MIMAT0000803	1024.12	1205.69	1075.77	1131.77	867.73	1155.84
Endogenous1	rno-miR-300-3p	MIMAT0000902	164.04	203.81	162.81	166.94	167.79	176.48
Endogenous1	rno-miR-300-5p	MIMAT0004743	8.16	9.08	10.5	4.61	8.39	12.61
Endogenous1	rno-miR-301a	MIMAT0000552	242.89	245.17	294.98	231.42	257.68	241.45
Endogenous1	rno-miR-301b	MIMAT0005304	29.91	29.26	28.01	18.42	19.18	30.06
Endogenous1	rno-miR-3065-3p	MIMAT0017840	2.72	3.03	5.25	4.61	2.4	3.88
Endogenous1	rno-miR-3074	MIMAT0017815	1	4.04	7	5.76	4.79	1
Endogenous1	rno-miR-3085	MIMAT0017805	1.81	6.05	3.5	2.3	2.4	3.88
Endogenous1	rno-miR-30a	MIMAT0000808	338.96	310.75	336.12	297.05	256.48	309.32
Endogenous1	rno-miR-30b-3p	MIMAT0004721	9.97	5.04	5.25	11.51	11.99	6.79
Endogenous1	rno-miR-30b-5p	MIMAT0000806	251.95	236.09	201.32	229.12	182.18	321.93
Endogenous1	rno-miR-30c	MIMAT0000804	1189.06	1243.02	1216.7	1360.88	1419.05	1152.93
Endogenous1	rno-miR-30d	MIMAT0000807	353.46	310.75	319.49	335.04	346.37	375.26
Endogenous1	rno-miR-30e	MIMAT0000805	78.85	88.79	88.41	63.32	57.53	71.75
Endogenous1	rno-miR-31	MIMAT0000810	9.06	6.05	11.38	6.91	10.79	12.61
Endogenous1	rno-miR-3120	MIMAT0017900	5.44	8.07	6.13	4.61	10.79	7.76
Endogenous1	rno-miR-32	MIMAT0000811	14.5	15.13	18.38	20.72	7.19	19.39
Endogenous1	rno-miR-320	MIMAT0000903	8.16	12.11	8.75	4.61	13.18	15.51
Endogenous1	rno-miR-322	MIMAT0001619	255.58	324.88	240.71	213	208.54	215.26
Endogenous1	rno-miR-323	MIMAT0000550	77.04	82.73	71.78	88.65	85.1	74.66
Endogenous1	rno-miR-324-3p	MIMAT0000554	5.44	10.09	15.76	13.82	17.98	15.51
Endogenous1	rno-miR-324-5p	MIMAT0000553	46.22	38.34	33.26	35.69	33.56	62.06
Endogenous1	rno-miR-325-3p	MIMAT0004639	3.63	4.04	4.38	1.15	3.6	3.88
Endogenous1	rno-miR-325-5p	MIMAT0000557	12.69	8.07	11.38	10.36	9.59	12.61
Endogenous1	rno-miR-326	MIMAT0000560	75.22	97.87	78.78	99.02	92.29	83.39
Endogenous1	rno-miR-327	MIMAT0000561	5.44	3.03	5.25	3.45	3.6	3.88
Endogenous1	rno-miR-328a	MIMAT0000564	33.53	36.32	29.76	24.18	37.15	30.06
Endogenous1	rno-miR-328b-3p	MIMAT0017904	5.44	5.04	5.25	4.61	13.18	5.82
Endogenous1	rno-miR-329	MIMAT0000566	287.3	335.98	239.84	234.87	302.03	272.47
Endogenous1	rno-miR-33	MIMAT0000812	17.22	24.21	26.26	20.72	19.18	24.24
Endogenous1	rno-miR-330	MIMAT0004641	13.59	10.09	12.25	18.42	14.38	8.73
Endogenous1	rno-miR-331	MIMAT0000570	92.44	67.6	95.41	80.59	58.73	96
Endogenous1	rno-miR-335	MIMAT0000575	123.26	165.47	176.81	95.56	136.63	121.21
Endogenous1	rno-miR-336	MIMAT0000576	9.97	6.05	6.13	2.3	2.4	8.73
Endogenous1	rno-miR-337	MIMAT0000577	41.69	56.5	37.64	46.05	31.16	58.18
Endogenous1	rno-miR-338	MIMAT0000581	9183.52	10203.5	9594.4	10884.8	11519	8337.15
Endogenous1	rno-miR-339-3p	MIMAT0004648	3.63	4.04	4.38	1.15	4.79	3.88
Endogenous1	rno-miR-339-5p	MIMAT0000583	6.34	5.04	1.75	3.45	2.4	1
Endogenous1	rno-miR-340-3p	MIMAT0000585	18.13	21.19	23.63	27.63	16.78	21.33
Endogenous1	rno-miR-340-5p	MIMAT0004650	55.28	71.64	73.53	74.84	69.51	64
Endogenous1	rno-miR-341	MIMAT0000587	8.16	10.09	10.5	10.36	8.39	13.58
Endogenous1	rno-miR-342-3p	MIMAT0000589	199.39	181.61	168.06	222.21	228.92	171.63
Endogenous1	rno-miR-342-5p	MIMAT0004652	7.25	5.04	2.63	4.61	8.39	7.76
Endogenous1	rno-miR-343	MIMAT0000591	6.34	2.02	4.38	1.15	4.79	1.94
Endogenous1	rno-miR-344a	MIMAT0017842	6.34	5.04	5.25	4.61	7.19	1
Endogenous1	rno-miR-344a-3p	MIMAT0000592	27.19	44.39	31.51	36.84	47.94	50.42
Endogenous1	rno-miR-344a-5p	MIMAT0004654	6.34	7.06	5.25	6.91	2.4	5.82
Endogenous1	rno-miR-344b-1-3p+rno-miR-344b-2-3p	MIMAT0017894	3.63	2.02	3.5	2.3	5.99	4.85
Endogenous1	rno-miR-344b-5p	MIMAT0017811	7.25	3.03	6.13	4.61	4.79	6.79
Endogenous1	rno-miR-345-3p	MIMAT0004655	11.78	5.04	2.63	10.36	7.19	9.7
Endogenous1	rno-miR-345-5p	MIMAT0000594	136.85	156.39	133.92	145.07	183.37	154.18
Endogenous1	rno-miR-346	MIMAT0000596	6.34	4.04	3.5	8.06	7.19	7.76
Endogenous1	rno-miR-347	MIMAT0000598	3.63	2.02	5.25	6.91	9.59	5.82
Endogenous1	rno-miR-349	MIMAT0000599	7.25	4.04	2.63	2.3	7.19	3.88
Endogenous1	rno-miR-34a	MIMAT0000815	48.03	39.35	21.88	28.78	32.36	34.91
Endogenous1	rno-miR-34b	MIMAT0000813	9.06	11.1	14.01	18.42	11.99	4.85
Endogenous1	rno-miR-34c	MIMAT0000814	38.97	30.27	42.89	37.99	35.96	35.88
Endogenous1	rno-miR-350	MIMAT0000604	35.35	44.39	21.88	41.45	41.95	31.03
Endogenous1	rno-miR-351	MIMAT0000608	9.06	7.06	12.25	14.97	19.18	17.45
Endogenous1	rno-miR-352	MIMAT0000610	14.5	20.18	13.13	18.42	21.57	7.76
Endogenous1	rno-miR-3541	MIMAT0017795	6.34	6.05	7.88	6.91	9.59	7.76
Endogenous1	rno-miR-3542	MIMAT0017796	4.53	4.04	6.13	5.76	2.4	4.85
Endogenous1	rno-miR-3543	MIMAT0017797	1.81	4.04	2.63	1.15	3.6	4.85
Endogenous1	rno-miR-3544	MIMAT0017798	3.63	3.03	3.5	3.45	1.2	4.85
Endogenous1	rno-miR-3545-3p	MIMAT0017800	8.16	7.06	7.88	9.21	4.79	4.85
Endogenous1	rno-miR-3545-5p	MIMAT0017799	9.97	8.07	7.88	8.06	2.4	4.85
Endogenous1	rno-miR-3546	MIMAT0017801	9.97	8.07	8.75	11.51	7.19	7.76
Endogenous1	rno-miR-3547	MIMAT0017802	5.44	1.01	3.5	2.3	3.6	1.94
Endogenous1	rno-miR-3548	MIMAT0017806	1.81	2.02	1.75	1.15	5.99	1.94
Endogenous1	rno-miR-3549	MIMAT0017807	6.34	9.08	7	1.15	8.39	4.85
Endogenous1	rno-miR-3550	MIMAT0017808	7.25	5.04	1	1.15	4.79	1
Endogenous1	rno-miR-3551-3p	MIMAT0017810	3.63	2.02	3.5	4.61	4.79	2.91
Endogenous1	rno-miR-3551-5p	MIMAT0017809	8.16	8.07	4.38	4.61	5.99	6.79
Endogenous1	rno-miR-3552	MIMAT0017813	7.25	7.06	3.5	4.61	4.79	1.94
Endogenous1	rno-miR-3553	MIMAT0017814	9.06	14.13	2.63	3.45	8.39	5.82
Endogenous1	rno-miR-3555	MIMAT0017817	8.16	7.06	8.75	6.91	5.99	9.7
Endogenous1	rno-miR-3557-3p	MIMAT0017820	3.63	4.04	7.88	3.45	9.59	1.94
Endogenous1	rno-miR-3557-5p	MIMAT0017819	10.88	13.12	7.88	6.91	1.2	10.67
Endogenous1	rno-miR-3558-3p	MIMAT0017826	12.69	16.14	19.26	11.51	16.78	11.64
Endogenous1	rno-miR-3558-5p	MIMAT0017825	17.22	12.11	10.5	9.21	10.79	12.61
Endogenous1	rno-miR-3559-3p	MIMAT0017828	8.16	4.04	5.25	4.61	3.6	7.76
Endogenous1	rno-miR-3559-5p	MIMAT0017827	13.59	20.18	14.01	17.27	19.18	12.61
Endogenous1	rno-miR-3560	MIMAT0017829	7.25	5.04	2.63	5.76	4.79	5.82
Endogenous1	rno-miR-3561-3p	MIMAT0017831	7.25	5.04	7.88	5.76	9.59	4.85
Endogenous1	rno-miR-3561-5p	MIMAT0017830	3.63	6.05	7	8.06	16.78	6.79
Endogenous1	rno-miR-3562	MIMAT0017832	7.25	14.13	8.75	13.82	4.79	13.58
Endogenous1	rno-miR-3563-3p	MIMAT0017834	17.22	10.09	13.13	20.72	13.18	12.61
Endogenous1	rno-miR-3563-5p	MIMAT0017833	29	31.28	20.13	32.24	26.37	24.24
Endogenous1	rno-miR-3564	MIMAT0017837	6.34	1.01	6.13	4.61	5.99	9.7
Endogenous1	rno-miR-3566	MIMAT0017841	10.88	5.04	4.38	9.21	9.59	9.7
Endogenous1	rno-miR-3567	MIMAT0017843	7.25	14.13	8.75	6.91	13.18	11.64
Endogenous1	rno-miR-3568	MIMAT0017848	4.53	10.09	8.75	6.91	3.6	4.85
Endogenous1	rno-miR-3569	MIMAT0017849	8.16	24.21	20.13	11.51	13.18	21.33
Endogenous1	rno-miR-3570	MIMAT0017850	8.16	6.05	5.25	13.82	7.19	12.61
Endogenous1	rno-miR-3571	MIMAT0017851	28.1	34.3	35.01	27.63	32.36	20.36
Endogenous1	rno-miR-3572	MIMAT0017853	5.44	8.07	4.38	3.45	14.38	3.88
Endogenous1	rno-miR-3573-3p	MIMAT0017857	11.78	11.1	11.38	5.76	14.38	7.76
Endogenous1	rno-miR-3573-5p	MIMAT0017856	8.16	10.09	7.88	8.06	14.38	11.64
Endogenous1	rno-miR-3575	MIMAT0017861	16.31	18.16	12.25	14.97	15.58	13.58
Endogenous1	rno-miR-3577	MIMAT0017863	3.63	7.06	4.38	6.91	10.79	4.85
Endogenous1	rno-miR-3578	MIMAT0017866	29.91	34.3	25.38	18.42	34.76	26.18
Endogenous1	rno-miR-3579	MIMAT0017867	19.94	26.23	15.76	23.03	28.76	20.36
Endogenous1	rno-miR-3580-3p	MIMAT0017869	13.59	10.09	15.76	10.36	15.58	8.73
Endogenous1	rno-miR-3580-5p	MIMAT0017868	2.72	7.06	9.63	9.21	10.79	9.7
Endogenous1	rno-miR-3581	MIMAT0017870	17.22	14.13	18.38	25.33	10.79	22.3
Endogenous1	rno-miR-3583-3p	MIMAT0017874	1	1.01	1	1.15	1.2	1
Endogenous1	rno-miR-3583-5p	MIMAT0017873	3.63	10.09	10.5	8.06	9.59	12.61
Endogenous1	rno-miR-3584-3p	MIMAT0017876	11.78	7.06	5.25	14.97	10.79	11.64
Endogenous1	rno-miR-3585-3p	MIMAT0017879	20.84	21.19	21.01	27.63	23.97	27.15
Endogenous1	rno-miR-3585-5p	MIMAT0017878	1	1.01	1	1.15	1.2	1
Endogenous1	rno-miR-3586-3p	MIMAT0017881	12.69	8.07	6.13	9.21	13.18	1.94
Endogenous1	rno-miR-3586-5p	MIMAT0017880	3.63	5.04	4.38	8.06	7.19	7.76
Endogenous1	rno-miR-3589	MIMAT0017888	18.13	20.18	21.01	34.54	38.35	18.42
Endogenous1	rno-miR-3590-3p	MIMAT0017890	20.84	18.16	17.51	25.33	20.37	9.7
Endogenous1	rno-miR-3590-5p	MIMAT0017889	171.29	60.54	70.9	203.79	164.2	76.6
Endogenous1	rno-miR-3592	MIMAT0017895	27.19	23.21	25.38	17.27	25.17	14.54
Endogenous1	rno-miR-3593-3p	MIMAT0017897	10.88	3.03	7	3.45	7.19	5.82
Endogenous1	rno-miR-3593-5p	MIMAT0017896	52.57	51.46	44.64	61.02	53.93	49.45
Endogenous1	rno-miR-3594-3p	MIMAT0017899	1	1.01	1	1.15	1.2	1
Endogenous1	rno-miR-3594-5p	MIMAT0017898	58	73.65	63.02	64.47	82.7	64
Endogenous1	rno-miR-3595	MIMAT0017903	23.56	26.23	21.01	43.75	41.95	24.24
Endogenous1	rno-miR-3596b	MIMAT0017871	12.69	12.11	11.38	16.12	16.78	16.48
Endogenous1	rno-miR-3596c	MIMAT0017877	40.78	37.33	34.14	51.81	58.73	43.63
Endogenous1	rno-miR-3596d	MIMAT0017823	11.78	11.1	4.38	9.21	11.99	8.73
Endogenous1	rno-miR-3597-5p	MIMAT0017835	10.88	10.09	9.63	11.51	9.59	4.85
Endogenous1	rno-miR-361	MIMAT0003117	87.91	63.56	81.4	61.02	58.73	67.88
Endogenous1	rno-miR-362	MIMAT0012828	10.88	7.06	3.5	10.36	8.39	8.73
Endogenous1	rno-miR-363	MIMAT0003210	77.04	64.57	48.14	78.29	57.53	91.15
Endogenous1	rno-miR-365	MIMAT0001549	77.04	66.59	97.16	87.5	81.5	77.57
Endogenous1	rno-miR-369-3p	MIMAT0003207	132.32	177.57	147.93	168.1	104.27	124.12
Endogenous1	rno-miR-369-5p	MIMAT0003206	14.5	18.16	21.88	26.48	15.58	13.58
Endogenous1	rno-miR-370	MIMAT0003122	8.16	7.06	7	13.82	10.79	11.64
Endogenous1	rno-miR-374	MIMAT0003208	53.47	37.33	48.14	62.17	51.54	63.03
Endogenous1	rno-miR-375	MIMAT0005307	5.44	5.04	3.5	1.15	5.99	2.91
Endogenous1	rno-miR-376a	MIMAT0003198	113.29	69.62	58.65	62.17	57.53	55.27
Endogenous1	rno-miR-376b-3p	MIMAT0003196	121.44	178.58	148.8	172.7	119.85	129.93
Endogenous1	rno-miR-376b-5p	MIMAT0003195	96.07	89.8	91.91	89.8	75.51	85.33
Endogenous1	rno-miR-376c	MIMAT0003194	87.91	120.06	110.29	94.41	65.92	71.75
Endogenous1	rno-miR-377	MIMAT0003123	63.44	65.58	48.14	59.87	44.35	51.39
Endogenous1	rno-miR-378	MIMAT0003379	60.72	67.6	140.93	66.78	74.31	64.97
Endogenous1	rno-miR-379	MIMAT0003192	35.35	19.17	35.89	23.03	20.37	20.36
Endogenous1	rno-miR-380	MIMAT0005308	12.69	16.14	8.75	10.36	9.59	10.67
Endogenous1	rno-miR-381	MIMAT0003199	12.69	10.09	16.63	8.06	13.18	13.58
Endogenous1	rno-miR-382	MIMAT0003201	438.65	470.17	393.89	453.63	522.56	429.56
Endogenous1	rno-miR-383	MIMAT0003114	1.81	5.04	5.25	12.66	4.79	3.88
Endogenous1	rno-miR-384-3p	MIMAT0005310	44.41	64.57	42.02	47.2	40.75	50.42
Endogenous1	rno-miR-384-5p	MIMAT0005309	68.88	59.53	43.77	59.87	44.35	59.15
Endogenous1	rno-miR-409-3p	MIMAT0003205	14.5	12.11	12.25	9.21	15.58	9.7
Endogenous1	rno-miR-409-5p	MIMAT0003204	72.5	56.5	47.27	65.63	50.34	67.88
Endogenous1	rno-miR-410	MIMAT0005311	148.63	141.25	108.54	103.62	99.48	127.03
Endogenous1	rno-miR-411	MIMAT0005312	203.92	217.93	205.7	206.09	185.77	211.39
Endogenous1	rno-miR-412	MIMAT0003124	3.63	5.04	4.38	8.06	2.4	5.82
Endogenous1	rno-miR-421	MIMAT0001320	38.06	45.4	44.64	50.66	52.73	42.67
Endogenous1	rno-miR-423	MIMAT0005313	35.35	41.37	26.26	35.69	44.35	44.6
Endogenous1	rno-miR-425	MIMAT0005314	45.31	37.33	50.77	40.3	55.13	50.42
Endogenous1	rno-miR-429	MIMAT0001538	6.34	2.02	2.63	4.61	10.79	5.82
Endogenous1	rno-miR-431	MIMAT0001626	69.78	76.68	56.02	64.47	70.71	74.66
Endogenous1	rno-miR-433	MIMAT0001628	123.26	110.98	98.04	128.95	147.42	98.91
Endogenous1	rno-miR-434	MIMAT0005315	554.65	567.03	473.55	614.82	506.97	550.77
Endogenous1	rno-miR-448	MIMAT0001534	9.06	8.07	11.38	20.72	15.58	11.64
Endogenous1	rno-miR-449a	MIMAT0001543	12.69	14.13	11.38	16.12	15.58	12.61
Endogenous1	rno-miR-449c-3p	MIMAT0017804	57.1	49.44	63.02	61.02	76.71	73.69
Endogenous1	rno-miR-449c-5p	MIMAT0017803	4.53	6.05	4.38	4.61	4.79	4.85
Endogenous1	rno-miR-450a	MIMAT0001547	237.45	268.38	210.95	203.79	222.92	210.42
Endogenous1	rno-miR-451	MIMAT0001633	9.06	20.18	35.89	14.97	25.17	13.58
Endogenous1	rno-miR-455	MIMAT0005316	88.82	72.64	70.03	75.99	101.87	57.21
Endogenous1	rno-miR-463	MIMAT0005317	14.5	7.06	12.25	10.36	14.38	8.73
Endogenous1	rno-miR-465	MIMAT0012850	21.75	9.08	19.26	16.12	16.78	16.48
Endogenous1	rno-miR-466b	MIMAT0005278	25.38	29.26	24.51	23.03	21.57	28.12
Endogenous1	rno-miR-466c	MIMAT0005279	1	1.01	1	1.15	1.2	1
Endogenous1	rno-miR-466d	MIMAT0017824	26.28	47.42	26.26	41.45	40.75	36.85
Endogenous1	rno-miR-471	MIMAT0005318	7.25	8.07	7.88	6.91	7.19	5.82
Endogenous1	rno-miR-483	MIMAT0003121	14.5	10.09	11.38	5.76	19.18	8.73
Endogenous1	rno-miR-484	MIMAT0005319	6.34	2.02	2.63	4.61	4.79	5.82
Endogenous1	rno-miR-485	MIMAT0003203	47.13	37.33	43.77	58.72	44.35	32
Endogenous1	rno-miR-487b	MIMAT0003200	105.13	145.29	119.04	127.8	97.08	96.97
Endogenous1	rno-miR-488	MIMAT0005341	10.88	14.13	11.38	11.51	11.99	10.67
Endogenous1	rno-miR-489	MIMAT0003113	24.47	9.08	17.51	25.33	19.18	23.27
Endogenous1	rno-miR-490	MIMAT0012823	5.44	16.14	8.75	11.51	11.99	9.7
Endogenous1	rno-miR-493	MIMAT0003191	14.5	8.07	5.25	6.91	5.99	8.73
Endogenous1	rno-miR-494	MIMAT0003193	15.41	16.14	20.13	20.72	11.99	20.36
Endogenous1	rno-miR-495	MIMAT0005320	236.54	267.37	207.45	240.63	194.16	214.3
Endogenous1	rno-miR-496	MIMAT0012860	53.47	39.35	25.38	33.39	34.76	34.91
Endogenous1	rno-miR-497	MIMAT0003383	19.03	16.14	26.26	20.72	19.18	25.21
Endogenous1	rno-miR-499	MIMAT0003381	194.85	192.71	175.94	233.72	233.71	237.57
Endogenous1	rno-miR-500	MIMAT0005321	22.66	17.15	18.38	25.33	16.78	14.54
Endogenous1	rno-miR-501	MIMAT0003116	41.69	36.32	40.26	39.15	37.15	40.73
Endogenous1	rno-miR-503	MIMAT0003213	12.69	5.04	7.88	4.61	5.99	6.79
Endogenous1	rno-miR-504	MIMAT0012830	19.94	26.23	20.13	24.18	34.76	35.88
Endogenous1	rno-miR-505	MIMAT0003380	8.16	9.08	7.88	10.36	11.99	7.76
Endogenous1	rno-miR-511	MIMAT0012829	1	1.01	1	1.15	1.2	1
Endogenous1	rno-miR-532-3p	MIMAT0005323	24.47	10.09	21.01	20.72	10.79	28.12
Endogenous1	rno-miR-532-5p	MIMAT0005322	29	31.28	45.52	1.15	1.2	1
Endogenous1	rno-miR-539	MIMAT0003176	102.41	96.86	86.66	116.29	71.91	86.3
Endogenous1	rno-miR-540	MIMAT0003174	9.06	8.07	11.38	5.76	11.99	6.79
Endogenous1	rno-miR-541	MIMAT0003177	18.13	33.3	18.38	29.93	23.97	22.3
Endogenous1	rno-miR-542-3p	MIMAT0003179	33.53	37.33	43.77	23.03	37.15	35.88
Endogenous1	rno-miR-542-5p	MIMAT0003178	34.44	27.24	35.89	32.24	55.13	42.67
Endogenous1	rno-miR-543	MIMAT0004787	83.38	69.62	86.66	93.26	93.48	97.94
Endogenous1	rno-miR-544	MIMAT0012831	1	1.01	1	1.15	1.2	1
Endogenous1	rno-miR-547	MIMAT0012851	1	9.08	5.25	6.91	10.79	4.85
Endogenous1	rno-miR-551b	MIMAT0005596	22.66	19.17	21.01	25.33	27.57	29.09
Endogenous1	rno-miR-568	MIMAT0012832	18.13	15.13	14.88	9.21	25.17	22.3
Endogenous1	rno-miR-582	MIMAT0012833	15.41	9.08	14.01	8.06	17.98	21.33
Endogenous1	rno-miR-592	MIMAT0012834	19.03	8.07	26.26	11.51	20.37	9.7
Endogenous1	rno-miR-598-3p	MIMAT0005325	38.97	22.2	39.39	13.82	21.57	18.42
Endogenous1	rno-miR-598-5p	MIMAT0005324	1	1.01	1	1.15	1.2	1
Endogenous1	rno-miR-615	MIMAT0012835	5.44	4.04	5.25	5.76	2.4	3.88
Endogenous1	rno-miR-628	MIMAT0012836	1	1.01	1	1.15	1.2	1
Endogenous1	rno-miR-632	MIMAT0012837	9.06	11.1	6.13	8.06	13.18	6.79
Endogenous1	rno-miR-652	MIMAT0005342	143.2	131.16	139.18	150.83	131.84	159.02
Endogenous1	rno-miR-653	MIMAT0012838	8.16	5.04	5.25	5.76	4.79	4.85
Endogenous1	rno-miR-665	MIMAT0012844	20.84	20.18	26.26	20.72	17.98	24.24
Endogenous1	rno-miR-666	MIMAT0012855	5.44	2.02	2.63	2.3	5.99	1
Endogenous1	rno-miR-667	MIMAT0012852	24.47	18.16	18.38	29.93	26.37	20.36
Endogenous1	rno-miR-668	MIMAT0012839	10.88	9.08	7.88	8.06	9.59	3.88
Endogenous1	rno-miR-671	MIMAT0005326	4.53	8.07	5.25	3.45	3.6	1
Endogenous1	rno-miR-672	MIMAT0005327	6.34	4.04	6.13	8.06	11.99	10.67
Endogenous1	rno-miR-673	MIMAT0005328	3.63	1.01	2.63	5.76	1.2	4.85
Endogenous1	rno-miR-674-3p	MIMAT0005330	34.44	22.2	15.76	34.54	33.56	26.18
Endogenous1	rno-miR-674-5p	MIMAT0005329	34.44	37.33	28.89	25.33	53.93	32
Endogenous1	rno-miR-675	MIMAT0012841	4.53	4.04	2.63	5.76	10.79	1
Endogenous1	rno-miR-678	MIMAT0012857	4.53	4.04	3.5	4.61	1.2	2.91
Endogenous1	rno-miR-702-3p	MIMAT0017885	6.34	3.03	7	9.21	3.6	5.82
Endogenous1	rno-miR-702-5p	MIMAT0017884	2.72	3.03	2.63	2.3	3.6	1
Endogenous1	rno-miR-708	MIMAT0005331	10.88	7.06	11.38	5.76	5.99	8.73
Endogenous1	rno-miR-711	MIMAT0012859	4.53	1.01	1	1.15	1.2	2.91
Endogenous1	rno-miR-741-3p	MIMAT0017902	7.25	4.04	6.13	11.51	3.6	1.94
Endogenous1	rno-miR-741-5p	MIMAT0017901	2.72	2.02	2.63	6.91	1.2	5.82
Endogenous1	rno-miR-742	MIMAT0005333	1.81	3.03	1	1.15	1.2	1
Endogenous1	rno-miR-743a	MIMAT0005334	3.63	3.03	5.25	3.45	5.99	9.7
Endogenous1	rno-miR-743b	MIMAT0005280	12.69	1.01	7	1.15	3.6	2.91
Endogenous1	rno-miR-758	MIMAT0005335	15.41	11.1	21.01	13.82	17.98	10.67
Endogenous1	rno-miR-759	MIMAT0012856	9.97	3.03	1.75	4.61	3.6	6.79
Endogenous1	rno-miR-760-3p	MIMAT0005337	2.72	4.04	3.5	4.61	4.79	3.88
Endogenous1	rno-miR-760-5p	MIMAT0005336	3.63	7.06	7	4.61	2.4	2.91
Endogenous1	rno-miR-761	MIMAT0012853	1.81	3.03	6.13	4.61	7.19	3.88
Endogenous1	rno-miR-764	MIMAT0012854	4.53	6.05	6.13	6.91	5.99	2.91
Endogenous1	rno-miR-770	MIMAT0005338	2.72	2.02	7	5.76	4.79	1
Endogenous1	rno-miR-7a	MIMAT0000606	67.97	92.82	63.02	66.78	71.91	87.27
Endogenous1	rno-miR-7b	MIMAT0000780	25.38	11.1	17.51	5.76	16.78	10.67
Endogenous1	rno-miR-802	MIMAT0012840	19.94	10.09	23.63	9.21	11.99	9.7
Endogenous1	rno-miR-871	MIMAT0005281	5.44	12.11	10.5	2.3	8.39	11.64
Endogenous1	rno-miR-872	MIMAT0005282	96.97	123.09	114.67	138.16	98.28	110.54
Endogenous1	rno-miR-873	MIMAT0005339	3.63	4.04	4.38	1.15	4.79	5.82
Endogenous1	rno-miR-874	MIMAT0005284	5.44	8.07	5.25	11.51	10.79	8.73
Endogenous1	rno-miR-875	MIMAT0012842	3.63	3.03	4.38	1.15	9.59	3.88
Endogenous1	rno-miR-876	MIMAT0012843	9.97	7.06	13.13	6.91	8.39	9.7
Endogenous1	rno-miR-877	MIMAT0005285	6.34	2.02	8.75	2.3	1.2	2.91
Endogenous1	rno-miR-878	MIMAT0005286	3.63	5.04	1	5.76	1.2	1.94
Endogenous1	rno-miR-879	MIMAT0005287	3.63	5.04	3.5	4.61	3.6	4.85
Endogenous1	rno-miR-880	MIMAT0005288	6.34	4.04	9.63	6.91	3.6	7.76
Endogenous1	rno-miR-881	MIMAT0005289	2.72	1.01	5.25	1.15	2.4	3.88
Endogenous1	rno-miR-883	MIMAT0005290	4.53	2.02	1.75	4.61	3.6	1
Endogenous1	rno-miR-9	MIMAT0000781	1489.05	1733.37	1158.05	1366.64	1208.11	1201.41
Endogenous1	rno-miR-92a	MIMAT0000816	3.63	1.01	2.63	3.45	2.4	2.91
Endogenous1	rno-miR-92b	MIMAT0005340	6.34	6.05	6.13	9.21	11.99	11.64
Endogenous1	rno-miR-93	MIMAT0000817	73.41	76.68	60.4	79.44	91.09	63.03
Endogenous1	rno-miR-935	MIMAT0012845	5.44	4.04	4.38	2.3	3.6	3.88
Endogenous1	rno-miR-96	MIMAT0000818	658.88	748.64	596.97	690.8	442.25	647.73
Endogenous1	rno-miR-98	MIMAT0000819	239.26	246.18	213.58	222.21	267.27	288.96
Endogenous1	rno-miR-99a	MIMAT0000820	1572.43	1726.3	1588.71	1835.23	1771.41	1527.22
Endogenous1	rno-miR-99b	MIMAT0000821	179.45	197.75	133.92	214.15	219.33	203.63
Housekeeping	Actb	NM_031144.2	25.38	27.24	56.02	37.99	37.15	27.15
Housekeeping	B2m	NM_012512.1	11.78	20.18	34.14	40.3	32.36	34.91
Housekeeping	Gapdh	NM_017008.2	29.91	34.3	40.26	42.6	55.13	45.57
Housekeeping	Rpl19	NM_031103.1	7.25	10.09	17.51	12.66	16.78	15.51
