# Supplementary material for: Granulocyte Colony Stimulating Factor (GCSF) Can Attenuate Neuropathic Pain by Suppressing Monocyte Chemoattractant Protein-1 (MCP-1) Expression, through Upregulating the Early MicroRNA-122 Expression in the Dorsal Root Ganglia
Source: Cells. 2020 Jul 11;9(7):1669. doi: 10.3390/cells9071669 (PMC7408430; doi:10.3390/cells9071669)
Supplement: Supplementary file 1 [file cells-09-01669-s001.zip › Supplement 3.xlsx]

## Sheet: S01D with V01D
Ratio Data Name			V01D	S01D	V01D vs. S01D	P value of: V01D vs. S01D	t-statistic of: V01D vs. S01D
Endogenous1	rno-miR-122	MIMAT0000827	4.26	8.2	-1.93	0.0233618	-3.92932
Endogenous1	rno-miR-141	MIMAT0000846	16.45	10.21	1.61	0.0433069	3.15441
Endogenous1	rno-miR-19a	MIMAT0000789	4.16	11.88	-2.86	0.0329868	-3.8316
Endogenous1	rno-miR-598-3p	MIMAT0005325	11.5	27.01	-2.35	0.0311909	-3.33606
Endogenous1	rno-miR-7b	MIMAT0000780	15.34	26.32	-1.72	0.0484279	-2.80853
Housekeeping	Actb	NM_031144.2	14.62	10.86	1.35	0.0486416	3.40388

## Sheet: G01D with V01D
Ratio Data Name			V01D	G01D	V01D vs. G01D	P value of: V01D vs. G01D	t-statistic of: V01D vs. G01D
Endogenous1	rno-let-7b	MIMAT0000775	2898.93	3611.36	-1.25	0.00673777	-5.17805
Endogenous1	rno-let-7d	MIMAT0000562	3763.04	4845.2	-1.29	0.0331208	-3.88583
Endogenous1	rno-let-7e	MIMAT0000777	1413.23	1894.13	-1.34	0.0184057	-7.16887
Endogenous1	rno-miR-100	MIMAT0000822	1179.6	1366.06	-1.16	0.0264004	-6.00927
Endogenous1	rno-miR-103	MIMAT0000824	140.18	187.63	-1.34	0.0477748	-4.22236
Endogenous1	rno-miR-122	MIMAT0000827	4.36	7.46	-1.71	0.0105172	-4.81856
Endogenous1	rno-miR-125b-5p	MIMAT0000830	13107.5	19712.1	-1.5	0.0090022	-6.97496
Endogenous1	rno-miR-142-3p	MIMAT0000848	238.38	145.88	1.63	0.035487	3.62666
Endogenous1	rno-miR-17-2-3p	MIMAT0017295	2.92	6.34	-2.17	0.0194281	-4.52782
Endogenous1	rno-miR-191	MIMAT0000866	187.14	250.45	-1.34	0.0276709	-3.43519
Endogenous1	rno-miR-204	MIMAT0000877	7369.87	8907.91	-1.21	0.00865282	-5.09207
Endogenous1	rno-miR-218a	MIMAT0000888	342.28	261.79	1.31	0.0122765	4.57706
Endogenous1	rno-miR-219-1-3p	MIMAT0004741	1.77	5.14	-2.91	0.0227837	-5.02351
Endogenous1	rno-miR-221	MIMAT0000890	39.9	60.84	-1.52	0.0258687	-5.82923
Endogenous1	rno-miR-27b	MIMAT0000798	9276.62	11305	-1.22	0.0344438	-3.80021
Endogenous1	rno-miR-29a	MIMAT0000802	6675.31	5510.02	1.21	0.0111469	7.16818
Endogenous1	rno-miR-29b	MIMAT0000801	3317.45	2068.68	1.6	0.0114935	5.35985
Endogenous1	rno-miR-29c	MIMAT0000803	1603.88	1147.96	1.4	0.0206708	6.2867
Endogenous1	rno-miR-324-5p	MIMAT0000553	60.08	46.15	1.3	0.0030976	6.50088
Endogenous1	rno-miR-325-5p	MIMAT0000557	6.15	13.85	-2.25	0.0072913	-5.15422
Endogenous1	rno-miR-337	MIMAT0000577	78.52	47.45	1.65	0.00893986	7.7218
Endogenous1	rno-miR-3552	MIMAT0017813	2.02	6.93	-3.42	0.0137431	-5.35496
Endogenous1	rno-miR-3557-5p	MIMAT0017819	7.2	10.66	-1.48	0.0497412	-3.41961
Endogenous1	rno-miR-3589	MIMAT0017888	16.61	30.93	-1.86	0.0203321	-3.72849
Endogenous1	rno-miR-384-5p	MIMAT0005309	63.66	92.05	-1.45	0.0177483	-4.67819
Endogenous1	rno-miR-433	MIMAT0001628	88.17	144.47	-1.64	0.0315545	-3.36082
Endogenous1	rno-miR-540	MIMAT0003174	3.87	10.45	-2.7	0.034648	-4.64782
Endogenous1	rno-miR-547	MIMAT0012851	1.21	7.65	-6.34	0.00191285	-9.63765
Endogenous1	rno-miR-674-3p	MIMAT0005330	24.72	45.82	-1.85	0.0464981	-3.5846
Endogenous1	rno-miR-702-5p	MIMAT0017884	1.21	3.24	-2.68	0.0245454	-4.4091
Endogenous1	rno-miR-741-3p	MIMAT0017902	1.21	5.63	-4.66	0.00101681	-14.9437
Endogenous1	rno-miR-743a	MIMAT0005334	1.21	3.29	-2.73	0.036202	-3.97295
Housekeeping	Actb	NM_031144.2	14.98	25.08	-1.67	0.00844721	-4.94793
Housekeeping	B2m	NM_012512.1	1.21	25.45	-21.1	0.00012224	-18.3294
Housekeeping	Gapdh	NM_017008.2	1.74	31.62	-18.18	0.017512	-6.90232

## Sheet: S07D with V07D
Ratio Data Name			V07D	S07D	V07D vs. S07D	P value of: V07D vs. S07D	t-statistic of: V07D vs. S07D
Endogenous1	rno-miR-1193-3p	MIMAT0017859	8.4	6.17	1.36	0.0190167	7.48644
Endogenous1	rno-miR-3065-3p	MIMAT0017840	4.92	2.86	1.72	0.0158817	7.98384
Endogenous1	rno-miR-3550	MIMAT0017808	1.08	6.02	-5.57	0.0412361	-8.37577
Endogenous1	rno-miR-3551-5p	MIMAT0017809	4.49	8.08	-1.8	0.0273662	-13.7831
Endogenous1	rno-miR-3553	MIMAT0017814	3.01	11.27	-3.74	0.0457614	-5.03134
Endogenous1	rno-miR-494	MIMAT0003193	20.43	15.7	1.3	0.0336572	7.95936

## Sheet: G07D with V07D
Ratio Data Name			V07D	G07D	V07D vs. G07D	P value of: V07D vs. G07D	t-statistic of: V07D vs. G07D
Endogenous1	rno-miR-139-3p	MIMAT0004735	1.42	6.15	-4.33	0.0440739	-4.78291
Endogenous1	rno-miR-3551-5p	MIMAT0017809	4.49	6.43	-1.43	0.0466352	-5.0582
Endogenous1	rno-miR-98	MIMAT0000819	217.88	280.15	-1.29	0.0364736	-5.09224
